# Supplementary material for: H2 formation via non-Born-Oppenheimer hydrogen migration in photoionized ethane
Source: Nat Commun. 2023 Aug 16;14:4951. doi: 10.1038/s41467-023-40628-9 (PMC10432507; doi:10.1038/s41467-023-40628-9)
Supplement: Supplementary file 3 — Source Data [file 41467_2023_40628_MOESM3_ESM.xlsx]

## Sheet: fig2a
Matrix of the hot graph
0	0	0	0	0	0	0	0	0	0	0	0	0	0	0	0	0	0	0	0	0	0	0	0	0	0	0	0	0	0	0	0	0	0	0	0	0	0	0	0	0	0	0	0	0	0	0	0	0	0
0	0	0	0	0	0	0	0	0	0	0	0	0	0	0	0	0	0	0	0	0	0	0	0	0	0	0	0	0	0	0	0	0	0	0	0	0	1	0	0	1	1	1	0	0	0	0	0	0	0
0	0	0	0	0	0	0	0	0	0	0	0	0	0	0	0	0	0	0	0	0	0	0	0	0	0	0	0	0	0	0	0	1	1	0	1	1	0	0	0	0	1	0	1	1	1	0	1	0	2
0	0	0	0	0	0	0	0	0	0	0	0	0	0	0	0	0	0	0	0	0	0	0	0	0	0	0	0	0	0	1	1	1	2	0	0	1	1	1	3	1	3	5	2	0	1	0	0	2	1
0	0	0	0	0	0	0	0	0	0	0	0	0	0	0	0	0	0	0	0	0	0	0	0	0	0	0	0	0	1	0	0	0	0	3	1	0	1	2	1	3	3	0	3	4	2	1	0	0	4
0	0	0	0	0	0	0	0	0	0	0	0	0	0	0	0	0	0	0	0	0	0	0	0	0	0	0	0	0	1	2	2	0	0	1	0	0	1	4	1	3	4	2	4	5	1	2	0	1	2
0	0	0	0	0	0	0	0	0	0	0	0	0	0	0	0	0	0	0	0	0	0	0	0	0	0	0	0	0	1	3	1	1	1	0	0	1	2	4	2	4	3	6	3	8	3	0	3	1	1
0	0	0	0	0	0	0	0	0	0	0	0	0	0	0	0	0	0	0	0	0	0	0	0	0	0	0	0	0	1	3	1	0	3	0	1	2	2	3	6	8	1	4	6	2	4	2	3	1	2
0	0	0	0	0	0	0	0	0	0	0	0	0	0	0	0	0	0	0	0	0	0	0	0	0	0	0	0	0	2	2	2	3	0	0	0	1	3	4	3	4	3	6	2	3	3	1	4	2	4
0	0	0	0	0	0	0	0	0	0	0	0	0	0	0	0	0	0	0	0	0	0	0	0	0	0	0	0	0	1	2	2	5	0	0	1	1	2	3	6	5	1	4	9	5	2	10	3	3	5
0	0	0	0	0	0	0	0	0	0	0	0	0	0	0	0	0	0	0	0	0	0	0	0	0	0	0	0	0	2	3	3	1	0	0	1	0	5	5	3	5	5	6	6	7	4	4	4	3	2
0	0	0	0	0	0	0	0	0	0	0	0	0	0	0	0	0	0	0	0	0	0	0	0	0	0	0	0	0	0	2	2	2	3	1	2	2	4	5	8	4	6	3	5	4	4	3	1	3	2
0	0	0	0	0	0	0	0	0	0	0	0	0	0	0	0	0	0	0	0	0	0	0	0	0	0	0	0	0	2	5	3	0	1	3	3	2	3	4	3	2	5	6	6	10	11	4	1	2	0
0	0	0	0	0	0	0	0	0	0	0	0	0	0	0	0	0	0	0	0	0	0	0	0	0	0	0	0	0	1	1	4	2	3	3	2	3	3	4	8	8	11	9	3	5	5	2	6	3	2
0	0	0	0	0	0	0	0	0	0	0	0	0	0	0	0	0	0	0	0	0	0	0	0	0	0	0	0	0	1	5	4	2	3	0	0	3	1	2	10	5	9	5	7	4	6	5	4	2	2
0	0	0	0	0	0	0	0	0	0	0	0	0	0	0	0	0	0	0	0	0	0	0	0	0	0	0	0	0	2	4	4	1	3	2	2	2	5	4	2	11	3	4	8	9	6	4	7	6	5
0	0	0	0	0	0	0	0	0	0	0	0	0	0	0	0	0	0	0	0	0	0	0	0	0	0	0	0	0	2	2	2	3	2	1	0	0	4	7	6	7	8	6	9	10	10	7	5	4	2
0	0	0	0	0	0	0	0	0	0	0	0	0	0	0	0	0	0	0	0	0	0	0	0	0	0	0	0	0	1	5	5	3	1	1	3	0	3	5	2	11	10	7	12	16	6	6	4	3	4
0	0	0	0	0	0	0	0	0	0	0	0	0	0	0	0	0	0	0	0	0	0	0	0	0	0	0	0	0	0	5	1	7	1	2	4	3	6	1	7	9	12	9	7	12	9	6	10	6	5
0	0	0	0	0	0	0	0	0	0	0	0	0	0	0	0	0	0	0	0	0	0	0	0	0	0	0	0	0	0	4	5	2	1	1	1	2	2	6	7	5	5	10	6	8	9	5	10	4	6
0	0	0	0	0	0	0	0	0	0	0	0	0	0	0	0	0	0	0	0	0	0	0	0	0	0	0	0	0	0	6	3	4	3	3	4	1	2	8	9	10	5	7	13	8	4	9	3	7	6
0	0	0	0	0	0	0	0	0	0	0	0	0	0	0	0	0	0	0	0	0	0	0	0	0	0	0	0	0	0	2	3	4	4	3	2	1	1	2	2	4	10	8	11	10	6	7	5	13	6
0	0	0	0	0	0	0	0	0	0	0	0	0	0	0	0	0	0	0	0	0	0	0	0	0	0	0	0	0	0	3	6	2	0	2	0	0	7	3	6	4	9	7	10	8	13	9	8	6	1
0	0	0	0	0	0	0	0	0	0	0	0	0	0	0	0	0	0	0	0	0	0	0	0	0	0	0	0	0	0	5	4	2	6	3	7	2	7	2	2	6	6	10	8	11	14	9	6	1	5
0	0	0	0	0	0	0	0	0	0	0	0	0	0	0	0	0	0	0	0	0	0	0	0	0	0	0	0	0	0	1	5	1	4	3	1	1	3	9	6	5	6	16	6	11	10	9	5	3	7
0	0	0	0	0	0	0	0	0	0	0	0	0	0	0	0	0	0	0	0	0	0	0	0	0	0	0	0	0	0	1	7	4	3	3	6	5	2	3	5	6	10	11	9	5	6	13	10	9	6
0	0	0	0	0	0	0	0	0	0	0	0	0	0	0	0	0	0	0	0	0	0	0	0	0	0	0	0	0	0	0	3	3	5	1	4	2	1	8	7	8	7	12	12	12	9	7	9	10	11
0	0	0	0	0	0	0	0	0	0	0	0	0	0	0	0	0	0	0	0	0	0	0	0	0	0	0	0	0	0	0	4	1	4	2	4	2	3	4	4	3	11	11	9	9	8	10	7	5	9
0	0	0	0	0	0	0	0	0	0	0	0	0	0	0	0	0	0	0	0	0	0	0	0	0	0	0	0	0	0	0	6	3	3	8	3	2	3	2	3	4	12	10	8	8	4	8	5	8	8
0	0	0	0	0	0	0	0	0	0	0	0	0	0	0	0	0	0	0	0	0	0	0	0	0	0	0	0	0	0	0	3	11	6	5	6	4	1	1	3	7	6	9	13	14	7	8	9	7	8
0	0	0	0	0	0	0	0	0	0	0	0	0	0	0	0	0	0	0	0	0	0	0	0	0	0	0	0	0	0	0	4	7	6	4	4	3	3	5	1	7	2	10	8	8	10	6	12	15	12
0	0	0	0	0	0	0	0	0	0	0	0	0	0	0	0	0	0	0	0	0	0	0	0	0	0	0	0	0	0	0	1	5	5	3	2	1	5	5	6	9	7	7	7	11	12	8	11	9	5
0	0	0	0	0	0	0	0	0	0	0	0	0	0	0	0	0	0	0	0	0	0	0	0	0	0	0	0	0	0	0	0	1	8	5	3	4	4	2	5	5	8	9	11	13	9	7	7	7	11
0	0	0	0	0	0	0	0	0	0	0	0	0	0	0	0	0	0	0	0	0	0	0	0	0	0	0	0	0	0	0	0	8	5	5	5	5	1	4	5	2	7	6	9	15	7	13	13	5	8
0	0	0	0	0	0	0	0	0	0	0	0	0	0	0	0	0	0	0	0	0	0	0	0	0	0	0	0	0	0	0	0	1	6	1	6	1	3	5	5	1	2	10	7	6	6	7	9	10	8
0	0	0	0	0	0	0	0	0	0	0	0	0	0	0	0	0	0	0	0	0	0	0	0	0	0	0	0	0	0	0	0	4	2	1	5	3	2	2	3	6	3	2	8	7	13	9	14	8	8
0	0	0	0	0	0	0	0	0	0	0	0	0	0	0	0	0	0	0	0	0	0	0	0	0	0	0	0	0	0	0	0	0	6	4	4	8	8	3	3	5	4	7	7	8	12	11	7	6	10
0	0	0	0	0	0	0	0	0	0	0	0	0	0	0	0	0	0	0	0	0	0	0	0	0	0	0	0	0	0	0	0	0	2	7	2	2	1	3	0	2	5	4	4	4	12	8	10	11	6
0	0	0	0	0	0	0	0	0	0	0	0	0	0	0	0	0	0	0	0	0	0	0	0	0	0	0	0	0	0	0	0	0	3	7	6	10	7	4	4	3	9	7	4	5	7	9	14	7	13
0	0	0	0	0	0	0	0	0	0	0	0	0	0	0	0	0	0	0	0	0	0	0	0	0	0	0	0	0	0	0	0	0	1	5	7	6	2	4	3	4	9	3	10	11	12	7	12	5	11
0	0	0	0	0	0	0	0	0	0	0	0	0	0	0	0	0	0	0	0	0	0	0	0	0	0	0	0	0	0	0	0	0	1	8	7	6	4	3	2	3	6	6	6	11	8	5	8	4	5
0	0	0	0	0	0	0	0	0	0	0	0	0	0	0	0	0	0	0	0	0	0	0	0	0	0	0	0	0	0	0	0	0	0	6	6	2	8	8	3	2	5	2	4	6	11	8	7	9	9
0	0	0	0	0	0	0	0	0	0	0	0	0	0	0	0	0	0	0	0	0	0	0	0	0	0	0	0	0	0	0	0	0	0	2	5	2	2	11	2	7	6	7	5	2	11	7	12	17	7
0	0	0	0	0	0	0	0	0	0	0	0	0	0	0	0	0	0	0	0	0	0	0	0	0	0	0	0	0	0	0	0	0	0	5	2	11	4	7	4	4	3	9	6	8	7	12	12	12	9
0	0	0	0	0	0	0	0	0	0	0	0	0	0	0	0	0	0	0	0	0	0	0	0	0	0	0	0	0	0	0	0	0	0	5	5	10	6	5	2	7	4	5	7	2	7	11	12	12	12
0	0	0	0	0	0	0	0	0	0	0	0	0	0	0	0	0	0	0	0	0	0	0	0	0	0	0	0	0	0	0	0	0	0	0	6	4	4	2	2	3	5	6	4	8	7	9	6	9	10
0	0	0	0	0	0	0	0	0	0	0	0	0	0	0	0	0	0	0	0	0	0	0	0	0	0	0	0	0	0	0	0	0	0	0	4	6	3	6	2	2	5	3	4	3	7	8	3	9	14
0	0	0	0	0	0	0	0	0	0	0	0	0	0	0	0	0	0	0	0	0	0	0	0	0	0	0	0	0	0	0	0	0	0	0	4	2	5	4	7	4	9	4	6	4	10	9	10	8	17
0	0	0	0	0	0	0	0	0	0	0	0	0	0	0	0	0	0	0	0	0	0	0	0	0	0	0	0	0	0	0	0	0	0	0	2	9	3	3	4	5	1	5	2	3	3	10	4	16	9
0	0	0	0	0	0	0	0	0	0	0	0	0	0	0	0	0	0	0	0	0	0	0	0	0	0	0	0	0	0	0	0	0	0	0	0	13	5	4	4	4	3	6	2	3	8	5	9	10	6
0	0	0	0	0	0	0	0	0	0	0	0	0	0	0	0	0	0	0	0	0	0	0	0	0	0	0	0	0	0	0	0	0	0	0	0	3	9	7	8	5	1	2	5	8	2	7	3	10	12
0	0	0	0	0	0	0	0	0	0	0	0	0	0	0	0	0	0	0	0	0	0	0	0	0	0	0	0	0	0	0	0	0	0	0	0	1	5	6	5	2	2	2	3	3	12	5	4	10	11
0	0	0	0	0	0	0	0	0	0	0	0	0	0	0	0	0	0	0	0	0	0	0	0	0	0	0	0	0	0	0	0	0	0	0	0	0	4	3	4	5	3	5	8	0	6	7	5	6	7
0	0	0	0	0	0	0	0	0	0	0	0	0	0	0	0	0	0	0	0	0	0	0	0	0	0	0	0	0	0	0	0	0	0	0	0	0	5	9	6	5	4	6	6	3	7	5	9	11	8
0	0	0	0	0	0	0	0	0	0	0	0	0	0	0	0	0	0	0	0	0	0	0	0	0	0	0	0	0	0	0	0	0	0	0	0	0	2	7	8	4	5	3	2	2	3	7	3	9	4
0	0	0	0	0	0	0	0	0	0	0	0	0	0	0	0	0	0	0	0	0	0	0	0	0	0	0	0	0	0	0	0	0	0	0	0	0	0	6	10	7	5	6	5	4	3	4	3	11	10
0	0	0	0	0	0	0	0	0	0	0	0	0	0	0	0	0	0	0	0	0	0	0	0	0	0	0	0	0	0	0	0	0	0	0	0	0	0	2	7	3	2	3	6	5	5	7	5	4	8
0	0	0	0	0	0	0	0	0	0	0	0	0	0	0	0	0	0	0	0	0	0	0	0	0	0	0	0	0	0	0	0	0	0	0	0	0	0	2	9	8	5	1	10	2	2	10	5	8	10
0	0	0	0	0	0	0	0	0	0	0	0	0	0	0	0	0	0	0	0	0	0	0	0	0	0	0	0	0	0	0	0	0	0	0	0	0	0	0	3	4	5	8	4	3	1	5	1	4	8
0	0	0	0	0	0	0	0	0	0	0	0	0	0	0	0	0	0	0	0	0	0	0	0	0	0	0	0	0	0	0	0	0	0	0	0	0	0	0	2	1	4	2	8	7	0	1	3	12	3
0	0	0	0	0	0	0	0	0	0	0	0	0	0	0	0	0	0	0	0	0	0	0	0	0	0	0	0	0	0	0	0	0	0	0	0	0	0	0	2	7	9	8	4	4	4	1	5	8	8
0	0	0	0	0	0	0	0	0	0	0	0	0	0	0	0	0	0	0	0	0	0	0	0	0	0	0	0	0	0	0	0	0	0	0	0	0	0	0	0	3	4	3	8	4	8	5	5	3	7
0	0	0	0	0	0	0	0	0	0	0	0	0	0	0	0	0	0	0	0	0	0	0	0	0	0	0	0	0	0	0	0	0	0	0	0	0	0	0	0	4	10	6	7	7	6	2	6	3	13
0	0	0	0	0	0	0	0	0	0	0	0	0	0	0	0	0	0	0	0	0	0	0	0	0	0	0	0	0	0	0	0	0	0	0	0	0	0	0	0	0	6	4	4	2	7	5	1	5	3
0	0	0	0	0	0	0	0	0	0	0	0	0	0	0	0	0	0	0	0	0	0	0	0	0	0	0	0	0	0	0	0	0	0	0	0	0	0	0	0	0	3	5	4	4	5	6	3	9	5
0	0	0	0	0	0	0	0	0	0	0	0	0	0	0	0	0	0	0	0	0	0	0	0	0	0	0	0	0	0	0	0	0	0	0	0	0	0	0	0	0	1	8	5	4	6	7	2	6	7
0	0	0	0	0	0	0	0	0	0	0	0	0	0	0	0	0	0	0	0	0	0	0	0	0	0	0	0	0	0	0	0	0	0	0	0	0	0	0	0	0	0	3	2	3	2	3	1	7	2
0	0	0	0	0	0	0	0	0	0	0	0	0	0	0	0	0	0	0	0	0	0	0	0	0	0	0	0	0	0	0	0	0	0	0	0	0	0	0	0	0	0	2	3	7	3	6	3	5	4
0	0	0	0	0	0	0	0	0	0	0	0	0	0	0	0	0	0	0	0	0	0	0	0	0	0	0	0	0	0	0	0	0	0	0	0	0	0	0	0	0	0	0	3	6	3	4	5	3	3
0	0	0	0	0	0	0	0	0	0	0	0	0	0	0	0	0	0	0	0	0	0	0	0	0	0	0	0	0	0	0	0	0	0	0	0	0	0	0	0	0	0	0	4	6	2	4	0	6	1
0	0	0	0	0	0	0	0	0	0	0	0	0	0	0	0	0	0	0	0	0	0	0	0	0	0	0	0	0	0	0	0	0	0	0	0	0	0	0	0	0	0	0	0	3	4	4	2	6	6
0	0	0	0	0	0	0	0	0	0	0	0	0	0	0	0	0	0	0	0	0	0	0	0	0	0	0	0	0	0	0	0	0	0	0	0	0	0	0	0	0	0	0	0	2	8	6	6	7	6
0	0	0	0	0	0	0	0	0	0	0	0	0	0	0	0	0	0	0	0	0	0	0	0	0	0	0	0	0	0	0	0	0	0	0	0	0	0	0	0	0	0	0	0	1	3	4	3	7	4
0	0	0	0	0	0	0	0	0	0	0	0	0	0	0	0	0	0	0	0	0	0	0	0	0	0	0	0	0	0	0	0	0	0	0	0	0	0	0	0	0	0	0	0	0	4	3	5	5	2
0	0	0	0	0	0	0	0	0	0	0	0	0	0	0	0	0	0	0	0	0	0	0	0	0	0	0	0	0	0	0	0	0	0	0	0	0	0	0	0	0	0	0	0	0	0	3	4	6	7
0	0	0	0	0	0	0	0	0	0	0	0	0	0	0	0	0	0	0	0	0	0	0	0	0	0	0	0	0	0	0	0	0	0	0	0	0	0	0	0	0	0	0	0	0	0	0	8	3	8
0	0	0	0	0	0	0	0	0	0	0	0	0	0	0	0	0	0	0	0	0	0	0	0	0	0	0	0	0	0	0	0	0	0	0	0	0	0	0	0	0	0	0	0	0	0	0	4	3	5
0	0	0	0	0	0	0	0	0	0	0	0	0	0	0	0	0	0	0	0	0	0	0	0	0	0	0	0	0	0	0	0	0	0	0	0	0	0	0	0	0	0	0	0	0	0	0	2	7	4
0	0	0	0	0	0	0	0	0	0	0	0	0	0	0	0	0	0	0	0	0	0	0	0	0	0	0	0	0	0	0	0	0	0	0	0	0	0	0	0	0	0	0	0	0	0	0	3	5	3
0	0	0	0	0	0	0	0	0	0	0	0	0	0	0	0	0	0	0	0	0	0	0	0	0	0	0	0	0	0	0	0	0	0	0	0	0	0	0	0	0	0	0	0	0	0	0	0	5	6
0	0	0	0	0	0	0	0	0	0	0	0	0	0	0	0	0	0	0	0	0	0	0	0	0	0	0	0	0	0	0	0	0	0	0	0	0	0	0	0	0	0	0	0	0	0	0	0	2	6
0	0	0	0	0	0	0	0	0	0	0	0	0	0	0	0	0	0	0	0	0	0	0	0	0	0	0	0	0	0	0	0	0	0	0	0	0	0	0	0	0	0	0	0	0	0	0	0	0	5
0	0	0	0	0	0	0	0	0	0	0	0	0	0	0	0	0	0	0	0	0	0	0	0	0	0	0	0	0	0	0	0	0	0	0	0	0	0	0	0	0	0	0	0	0	0	0	0	0	0
0	0	0	0	0	0	0	0	0	0	0	0	0	0	0	0	0	0	0	0	0	0	0	0	0	0	0	0	0	0	0	0	0	0	0	0	0	0	0	0	0	0	0	0	0	0	0	0	0	0
0	0	0	0	0	0	0	0	0	0	0	0	0	0	0	0	0	0	0	0	0	0	0	0	0	0	0	0	0	0	0	0	0	0	0	0	0	0	0	0	0	0	0	0	0	0	0	0	0	0
0	0	0	0	0	0	0	0	0	0	0	0	0	0	0	0	0	0	0	0	0	0	0	0	0	0	0	0	0	0	0	0	0	0	0	0	0	0	0	0	0	0	0	0	0	0	0	0	0	0
0	0	0	0	0	0	0	0	0	0	0	0	0	0	0	0	0	0	0	0	0	0	0	0	0	0	0	0	0	0	0	0	0	0	0	0	0	0	0	0	0	0	0	0	0	0	0	0	0	0
0	0	0	0	0	0	0	0	0	0	0	0	0	0	0	0	0	0	0	0	0	0	0	0	0	0	0	0	0	0	0	0	0	0	0	0	0	0	0	0	0	0	0	0	0	0	0	0	0	0
0	0	0	0	0	0	0	0	0	0	0	0	0	0	0	0	0	0	0	0	0	0	0	0	0	0	0	0	0	0	0	0	0	0	0	0	0	0	0	0	0	0	0	0	0	0	0	0	0	0
0	0	0	0	0	0	0	0	0	0	0	0	0	0	0	0	0	0	0	0	0	0	0	0	0	0	0	0	0	0	0	0	0	0	0	0	0	0	0	0	0	0	0	0	0	0	0	0	0	0
0	0	0	0	0	0	0	0	0	0	0	0	0	0	0	0	0	0	0	0	0	0	0	0	0	0	0	0	0	0	0	0	0	0	0	0	0	0	0	0	0	0	0	0	0	0	0	0	0	0
0	0	0	0	0	0	0	0	0	0	0	0	0	0	0	0	0	0	0	0	0	0	0	0	0	0	0	0	0	0	0	0	0	0	0	0	0	0	0	0	0	0	0	0	0	0	0	0	0	0
0	0	0	0	0	0	0	0	0	0	0	0	0	0	0	0	0	0	0	0	0	0	0	0	0	0	0	0	0	0	0	0	0	0	0	0	0	0	0	0	0	0	0	0	0	0	0	0	0	0
0	0	0	0	0	0	0	0	0	0	0	0	0	0	0	0	0	0	0	0	0	0	0	0	0	0	0	0	0	0	0	0	0	0	0	0	0	0	0	0	0	0	0	0	0	0	0	0	0	0
0	0	0	0	0	0	0	0	0	0	0	0	0	0	0	0	0	0	0	0	0	0	0	0	0	0	0	0	0	0	0	0	0	0	0	0	0	0	0	0	0	0	0	0	0	0	0	0	0	0
0	0	0	0	0	0	0	0	0	0	0	0	0	0	0	0	0	0	0	0	0	0	0	0	0	0	0	0	0	0	0	0	0	0	0	0	0	0	0	0	0	0	0	0	0	0	0	0	0	0
0	0	0	0	0	0	0	0	0	0	0	0	0	0	0	0	0	0	0	0	0	0	0	0	0	0	0	0	0	0	0	0	0	0	0	0	0	0	0	0	0	0	0	0	0	0	0	0	0	0
0	0	0	0	0	0	0	0	0	0	0	0	0	0	0	0	0	0	0	0	0	0	0	0	0	0	0	0	0	0	0	0	0	0	0	0	0	0	0	0	0	0	0	0	0	0	0	0	0	0
0	0	0	0	0	0	0	0	0	0	0	0	0	0	0	0	0	0	0	0	0	0	0	0	0	0	0	0	0	0	0	0	0	0	0	0	0	0	0	0	0	0	0	0	0	0	0	0	0	0
0	0	0	0	0	0	0	0	0	0	0	0	0	0	0	0	0	0	0	0	0	0	0	0	0	0	0	0	0	0	0	0	0	0	0	0	0	0	0	0	0	0	0	0	0	0	0	0	0	0
0	0	0	0	0	0	0	0	0	0	0	0	0	0	0	0	0	0	0	0	0	0	0	0	0	0	0	0	0	0	0	0	0	0	0	0	0	0	0	0	0	0	0	0	0	0	0	0	0	0
0	0	0	0	0	0	0	0	0	0	0	0	0	0	0	0	0	0	0	0	0	0	0	0	0	0	0	0	0	0	0	0	0	0	0	0	0	0	0	0	0	0	0	0	0	0	0	0	0	0
0	0	0	0	0	0	0	0	0	0	0	0	0	0	0	0	0	0	0	0	0	0	0	0	0	0	0	0	0	0	0	0	0	0	0	0	0	0	0	0	0	0	0	0	0	0	0	0	0	0
0	0	0	0	0	0	0	0	0	0	0	0	0	0	0	0	0	0	0	0	0	0	0	0	0	0	0	0	0	0	0	0	0	0	0	0	0	0	0	0	0	0	0	0	0	0	0	0	0	0
0	0	0	0	0	0	0	0	0	0	0	0	0	0	0	0	0	0	0	0	0	0	0	0	0	0	0	0	0	0	0	0	0	0	0	0	0	0	0	0	0	0	0	0	0	0	0	0	0	0
0	0	0	0	0	0	0	0	0	0	0	0	0	0	0	0	0	0	0	0	0	0	0	0	0	0	0	0	0	0	0	0	0	0	0	0	0	0	0	0	0	0	0	0	0	0	0	0	0	0
0	0	0	0	0	0	0	0	0	0	0	0	0	0	0	0	0	0	0	0	0	0	0	0	0	0	0	0	0	0	0	0	0	0	0	0	0	0	0	0	0	0	0	0	0	0	0	0	0	0
0	0	0	0	0	0	0	0	0	0	0	0	0	0	0	0	0	0	0	0	0	0	0	0	0	0	0	0	0	0	0	0	0	0	0	0	0	0	0	0	0	0	0	0	0	0	0	0	0	0
0	0	0	0	0	0	0	0	0	0	0	0	0	0	0	0	0	0	0	0	0	0	0	0	0	0	0	0	0	0	0	0	0	0	0	0	0	0	0	0	0	0	0	0	0	0	0	0	0	0
0	0	0	0	0	0	0	0	0	0	0	0	0	0	0	0	0	0	0	0	0	0	0	0	0	0	0	0	0	0	0	0	0	0	0	0	0	0	0	0	0	0	0	0	0	0	0	0	0	0
0	0	0	0	0	0	0	0	0	0	0	0	0	0	0	0	0	0	0	0	0	0	0	0	0	0	0	0	0	0	0	0	0	0	0	0	0	0	0	0	0	0	0	0	0	0	0	0	0	0
0	0	0	0	0	0	0	0	0	0	0	0	0	0	0	0	0	0	0	0	0	0	0	0	0	0	0	0	0	0	0	0	0	0	0	0	0	0	0	0	0	0	0	0	0	0	0	0	0	0
0	0	0	0	0	0	0	0	0	0	0	0	0	0	0	0	0	0	0	0	0	0	0	0	0	0	0	0	0	0	0	0	0	0	0	0	0	0	0	0	0	0	0	0	0	0	0	0	0	0
0	0	0	0	0	0	0	0	0	0	0	0	0	0	0	0	0	0	0	0	0	0	0	0	0	0	0	0	0	0	0	0	0	0	0	0	0	0	0	0	0	0	0	0	0	0	0	0	0	0
0	0	0	0	0	0	0	0	0	0	0	0	0	0	0	0	0	0	0	0	0	0	0	0	0	0	0	0	0	0	0	0	0	0	0	0	0	0	0	0	0	0	0	0	0	0	0	0	0	0
0	0	0	0	0	0	0	0	0	0	0	0	0	0	0	0	0	0	0	0	0	0	0	0	0	0	0	0	0	0	0	0	0	0	0	0	0	0	0	0	0	0	0	0	0	0	0	0	0	0
0	0	0	0	0	0	0	0	0	0	0	0	0	0	0	0	0	0	0	0	0	0	0	0	0	0	0	0	0	0	0	0	0	0	0	0	0	0	0	0	0	0	0	0	0	0	0	0	0	0
0	0	0	0	0	0	0	0	0	0	0	0	0	0	0	0	0	0	0	0	0	0	0	0	0	0	0	0	0	0	0	0	0	0	0	0	0	0	0	0	0	0	0	0	0	0	0	0	0	0
0	0	0	0	0	0	0	0	0	0	0	0	0	0	0	0	0	0	0	0	0	0	0	0	0	0	0	0	0	0	0	0	0	0	0	0	0	0	0	0	0	0	0	0	0	0	0	0	0	0
0	0	0	0	0	0	0	0	0	0	0	0	0	0	0	0	0	0	0	0	0	0	0	0	0	0	0	0	0	0	0	0	0	0	0	0	0	0	0	0	0	0	0	0	0	0	0	0	0	0
0	0	0	0	0	0	0	0	0	0	0	0	0	0	0	0	0	0	0	0	0	0	0	0	0	0	0	0	0	0	0	0	0	0	0	0	0	0	0	0	0	0	0	0	0	0	0	0	0	0
0	0	0	0	0	0	0	0	0	0	0	0	0	0	0	0	0	0	0	0	0	0	0	0	0	0	0	0	0	0	0	0	0	0	0	0	0	0	0	0	0	0	0	0	0	0	0	0	0	0
0	0	0	0	0	0	0	0	0	0	0	0	0	0	0	0	0	0	0	0	0	0	0	0	0	0	0	0	0	0	0	0	0	0	0	0	0	0	0	0	0	0	0	0	0	0	0	0	0	0
0	0	0	0	0	0	0	0	0	0	0	0	0	0	0	0	0	0	0	0	0	0	0	0	0	0	0	0	0	0	0	0	0	0	0	0	0	0	0	0	0	0	0	0	0	0	0	0	0	0
0	0	0	0	0	0	0	0	0	0	0	0	0	0	0	0	0	0	0	0	0	0	0	0	0	0	0	0	0	0	0	0	0	0	0	0	0	0	0	0	0	0	0	0	0	0	0	0	0	0
0	0	0	0	0	0	0	0	0	0	0	0	0	0	0	0	0	0	0	0	0	0	0	0	0	0	0	0	0	0	0	0	0	0	0	0	0	0	0	0	0	0	0	0	0	0	0	0	0	0
0	0	0	0	0	0	0	0	0	0	0	0	0	0	0	0	0	0	0	0	0	0	0	0	0	0	0	0	0	0	0	0	0	0	0	0	0	0	0	0	0	0	0	0	0	0	0	0	0	0
0	0	0	0	0	0	0	0	0	0	0	0	0	0	0	0	0	0	0	0	0	0	0	0	0	0	0	0	0	0	0	0	0	0	0	0	0	0	0	0	0	0	0	0	0	0	0	0	0	0
0	0	0	0	0	0	0	0	0	0	0	0	0	0	0	0	0	0	0	0	0	0	0	0	0	0	0	0	0	0	0	0	0	0	0	0	0	0	0	0	0	0	0	0	0	0	0	0	0	0
0	0	0	0	0	0	0	0	0	0	0	0	0	0	0	0	0	0	0	0	0	0	0	0	0	0	0	0	0	0	0	0	0	0	0	0	0	0	0	0	0	0	0	0	0	0	0	0	0	0
0	0	0	0	0	0	0	0	0	0	0	0	0	0	0	0	0	0	0	0	0	0	0	0	0	0	0	0	0	0	0	0	0	0	0	0	0	0	0	0	0	0	0	0	0	0	0	0	0	0
0	0	0	0	0	0	0	0	0	0	0	0	0	0	0	0	0	0	0	0	0	0	0	0	0	0	0	0	0	0	0	0	0	0	0	0	0	0	0	0	0	0	0	0	0	0	0	0	0	0
0	0	0	0	0	0	0	0	0	0	0	0	0	0	0	0	0	0	0	0	0	0	0	0	0	0	0	0	0	0	0	0	0	0	0	0	0	0	0	0	0	0	0	0	0	0	0	0	0	0
0	0	0	0	0	0	0	0	0	0	0	0	0	0	0	0	0	0	0	0	0	0	0	0	0	0	0	0	0	0	0	0	0	0	0	0	0	0	0	0	0	0	0	0	0	0	0	0	0	0
0	0	0	0	0	0	0	0	0	0	0	0	0	0	0	0	0	0	0	0	0	0	0	0	0	0	0	0	0	0	0	0	0	0	0	0	0	0	0	0	0	0	0	0	0	0	0	0	0	0
0	0	0	0	0	0	0	0	0	0	0	0	0	0	0	0	0	0	0	0	0	0	0	0	0	0	0	0	0	0	0	0	0	0	0	0	0	0	0	0	0	0	0	0	0	0	0	0	0	0
0	0	0	0	0	0	0	0	0	0	0	0	0	0	0	0	0	0	0	0	0	0	0	0	0	0	0	0	0	0	0	0	0	0	0	0	0	0	0	0	0	0	0	0	0	0	0	0	0	0
0	0	0	0	0	0	0	0	0	0	0	0	0	0	0	0	0	0	0	0	0	0	0	0	0	0	0	0	0	0	0	0	0	0	0	0	0	0	0	0	0	0	0	0	0	0	0	0	0	0
0	0	0	0	0	0	0	0	0	0	0	0	0	0	0	0	0	0	0	0	0	0	0	0	0	0	0	0	0	0	0	0	0	0	0	0	0	0	0	0	0	0	0	0	0	0	0	0	0	0
0	0	0	0	0	0	0	0	0	0	0	0	0	0	0	0	0	0	0	0	0	0	0	0	0	0	0	0	0	0	0	0	0	0	0	0	0	0	0	0	0	0	0	0	0	0	0	0	0	0
0	0	0	0	0	0	0	0	0	0	0	0	0	0	0	0	0	0	0	0	0	0	0	0	0	0	0	0	0	0	0	0	0	0	0	0	0	0	0	0	0	0	0	0	0	0	0	0	0	0
0	0	0	0	0	0	0	0	0	0	0	0	0	0	0	0	0	0	0	0	0	0	0	0	0	0	0	0	0	0	0	0	0	0	0	0	0	0	0	0	0	0	0	0	0	0	0	0	0	0
0	0	0	0	0	0	0	0	0	0	0	0	0	0	0	0	0	0	0	0	0	0	0	0	0	0	0	0	0	0	0	0	0	0	0	0	0	0	0	0	0	0	0	0	0	0	0	0	0	0
0	0	0	0	0	0	0	0	0	0	0	0	0	0	0	0	0	0	0	0	0	0	0	0	0	0	0	0	0	0	0	0	0	0	0	0	0	0	0	0	0	0	0	0	0	0	0	0	0	0
0	0	0	0	0	0	0	0	0	0	0	0	0	0	0	0	0	0	0	0	0	0	0	0	0	0	0	0	0	0	0	0	0	0	0	0	0	0	0	0	0	0	0	0	0	0	0	0	0	0
0	0	0	0	0	0	0	0	0	0	0	0	0	0	0	0	0	0	0	0	0	0	0	0	0	0	0	0	0	0	0	0	0	0	0	0	0	0	0	0	0	0	0	0	0	0	0	0	0	0
0	0	0	0	0	0	0	0	0	0	0	0	0	0	0	0	0	0	0	0	0	0	0	0	0	0	0	0	0	0	0	0	0	0	0	0	0	0	0	0	0	0	0	0	0	0	0	0	0	0
0	0	0	0	0	0	0	0	0	0	0	0	0	0	0	0	0	0	0	0	0	0	0	0	0	0	0	0	0	0	0	0	0	0	0	0	0	0	0	0	0	0	0	0	0	0	0	0	0	0
0	0	0	0	0	0	0	0	0	0	0	0	0	0	0	0	0	0	0	0	0	0	0	0	0	0	0	0	0	0	0	0	0	0	0	0	0	0	0	0	0	0	0	0	0	0	0	0	0	0
0	0	0	0	0	0	0	0	0	0	0	0	0	0	0	0	0	0	0	0	0	0	0	0	0	0	0	0	0	0	0	0	0	0	0	0	0	0	0	0	0	0	0	0	0	0	0	0	0	0
0	0	0	0	0	0	0	0	0	0	0	0	0	0	0	0	0	0	0	0	0	0	0	0	0	0	0	0	0	0	0	0	0	0	0	0	0	0	0	0	0	0	0	0	0	0	0	0	0	0
0	0	0	0	0	0	0	0	0	0	0	0	0	0	0	0	0	0	0	0	0	0	0	0	0	0	0	0	0	0	0	0	0	0	0	0	0	0	0	0	0	0	0	0	0	0	0	0	0	0
0	0	0	0	0	0	0	0	0	0	0	0	0	0	0	0	0	0	0	0	0	0	0	0	0	0	0	0	0	0	0	0	0	0	0	0	0	0	0	0	0	0	0	0	0	0	0	0	0	0
0	0	0	0	0	0	0	0	0	0	0	0	0	0	0	0	0	0	0	0	0	0	0	0	0	0	0	0	0	0	0	0	0	0	0	0	0	0	0	0	0	0	0	0	0	0	0	0	0	0
0	0	0	0	0	0	0	0	0	0	0	0	0	0	0	0	0	0	0	0	0	0	0	0	0	0	0	0	0	0	0	0	0	0	0	0	0	0	0	0	0	0	0	0	0	0	0	0	0	0
0	0	0	0	0	0	0	0	0	0	0	0	0	0	0	0	0	0	0	0	0	0	0	0	0	0	0	0	0	0	0	0	0	0	0	0	0	0	0	0	0	0	0	0	0	0	0	0	0	0
0	0	0	0	0	0	0	0	0	0	0	0	0	0	0	0	0	0	0	0	0	0	0	0	0	0	0	0	0	0	0	0	0	0	0	0	0	0	0	0	0	0	0	0	0	0	0	0	0	0
0	0	0	0	0	0	0	0	0	0	0	0	0	0	0	0	0	0	0	0	0	0	0	0	0	0	0	0	0	0	0	0	0	0	0	0	0	0	0	0	0	0	0	0	0	0	0	0	0	0
0	0	0	0	0	0	0	0	0	0	0	0	0	0	0	0	0	0	0	0	0	0	0	0	0	0	0	0	0	0	0	0	0	0	0	0	0	0	0	0	0	0	0	0	0	0	0	0	0	0
0	0	0	0	0	0	0	0	0	0	0	0	0	0	0	0	0	0	0	0	0	0	0	0	0	0	0	0	0	0	0	0	0	0	0	0	0	0	0	0	0	0	0	0	0	0	0	0	0	0
0	0	0	0	0	0	0	0	0	0	0	0	0	0	0	0	0	0	0	0	0	0	0	0	0	0	0	0	0	0	0	0	0	0	0	0	0	0	0	0	0	0	0	0	0	0	0	0	0	0
0	0	0	0	0	0	0	0	0	0	0	0	0	0	0	0	0	0	0	0	0	0	0	0	0	0	0	0	0	0	0	0	0	0	0	0	0	0	0	0	0	0	0	0	0	0	0	0	0	0
0	0	0	0	0	0	0	0	0	0	0	0	0	0	0	0	0	0	0	0	0	0	0	0	0	0	0	0	0	0	0	0	0	0	0	0	0	0	0	0	0	0	0	0	0	0	0	0	0	0
0	0	0	0	0	0	0	0	0	0	0	0	0	0	0	0	0	0	0	0	0	0	0	0	0	0	0	0	0	0	0	0	0	0	0	0	0	0	0	0	0	0	0	0	0	0	0	0	0	0
0	0	0	0	0	0	0	0	0	0	0	0	0	0	0	0	0	0	0	0	0	0	0	0	0	0	0	0	0	0	0	0	0	0	0	0	0	0	0	0	0	0	0	0	0	0	0	0	0	0
0	0	0	0	0	0	0	0	0	0	0	0	0	0	0	0	0	0	0	0	0	0	0	0	0	0	0	0	0	0	0	0	0	0	0	0	0	0	0	0	0	0	0	0	0	0	0	0	0	0
0	0	0	0	0	0	0	0	0	0	0	0	0	0	0	0	0	0	0	0	0	0	0	0	0	0	0	0	0	0	0	0	0	0	0	0	0	0	0	0	0	0	0	0	0	0	0	0	0	0
0	0	0	0	0	0	0	0	0	0	0	0	0	0	0	0	0	0	0	0	0	0	0	0	0	0	0	0	0	0	0	0	0	0	0	0	0	0	0	0	0	0	0	0	0	0	0	0	0	0
0	0	0	0	0	0	0	0	0	0	0	0	0	0	0	0	0	0	0	0	0	0	0	0	0	0	0	0	0	0	0	0	0	0	0	0	0	0	0	0	0	0	0	0	0	0	0	0	0	0
0	0	0	0	0	0	0	0	0	0	0	0	0	0	0	0	0	0	0	0	0	0	0	0	0	0	0	0	0	0	0	0	0	0	0	0	0	0	0	0	0	0	0	0	0	0	0	0	0	0
0	0	0	0	0	0	0	0	0	0	0	0	0	0	0	0	0	0	0	0	0	0	0	0	0	0	0	0	0	0	0	0	0	0	0	0	0	0	0	0	0	0	0	0	0	0	0	0	0	0
0	0	0	0	0	0	0	0	0	0	0	0	0	0	0	0	0	0	0	0	0	0	0	0	0	0	0	0	0	0	0	0	0	0	0	0	0	0	0	0	0	0	0	0	0	0	0	0	0	0
0	0	0	0	0	0	0	0	0	0	0	0	0	0	0	0	0	0	0	0	0	0	0	0	0	0	0	0	0	0	0	0	0	0	0	0	0	0	0	0	0	0	0	0	0	0	0	0	0	0
0	0	0	0	0	0	0	0	0	0	0	0	0	0	0	0	0	0	0	0	0	0	0	0	0	0	0	0	0	0	0	0	0	0	0	0	0	0	0	0	0	0	0	0	0	0	0	0	0	0
0	0	0	0	0	0	0	0	0	0	0	0	0	0	0	0	0	0	0	0	0	0	0	0	0	0	0	0	0	0	0	0	0	0	0	0	0	0	0	0	0	0	0	0	0	0	0	0	0	0
0	0	0	0	0	0	0	0	0	0	0	0	0	0	0	0	0	0	0	0	0	0	0	0	0	0	0	0	0	0	0	0	0	0	0	0	0	0	0	0	0	0	0	0	0	0	0	0	0	0
0	0	0	0	0	0	0	0	0	0	0	0	0	0	0	0	0	0	0	0	0	0	0	0	0	0	0	0	0	0	0	0	0	0	0	0	0	0	0	0	0	0	0	0	0	0	0	0	0	0
0	0	0	0	0	0	0	0	0	0	0	0	0	0	0	0	0	0	0	0	0	0	0	0	0	0	0	0	0	0	0	0	0	0	0	0	0	0	0	0	0	0	0	0	0	0	0	0	0	0
0	0	0	0	0	0	0	0	0	0	0	0	0	0	0	0	0	0	0	0	0	0	0	0	0	0	0	0	0	0	0	0	0	0	0	0	0	0	0	0	0	0	0	0	0	0	0	0	0	0
0	0	0	0	0	0	0	0	0	0	0	0	0	0	0	0	0	0	0	0	0	0	0	0	0	0	0	0	0	0	0	0	0	0	0	0	0	0	0	0	0	0	0	0	0	0	0	0	0	0
0	0	0	0	0	0	0	0	0	0	0	0	0	0	0	0	0	0	0	0	0	0	0	0	0	0	0	0	0	0	0	0	0	0	0	0	0	0	0	0	0	0	0	0	0	0	0	0	0	0
0	0	0	0	0	0	0	0	0	0	0	0	0	0	0	0	0	0	0	0	0	0	0	0	0	0	0	0	0	0	0	0	0	0	0	0	0	0	0	0	0	0	0	0	0	0	0	0	0	0
0	0	0	0	0	0	0	0	0	0	0	0	0	0	0	0	0	0	0	0	0	0	0	0	0	0	0	0	0	0	0	0	0	0	0	0	0	0	0	0	0	0	0	0	0	0	0	0	0	0
0	0	0	0	0	0	0	0	0	0	0	0	0	0	0	0	0	0	0	0	0	0	0	0	0	0	0	0	0	0	0	0	0	0	0	0	0	0	0	0	0	0	0	0	0	0	0	0	0	0
0	0	0	0	0	0	0	0	0	0	0	0	0	0	0	0	0	0	0	0	0	0	0	0	0	0	0	0	0	0	0	0	0	0	0	0	0	0	0	0	0	0	0	0	0	0	0	0	0	0
0	0	0	0	0	0	0	0	0	0	0	0	0	0	0	0	0	0	0	0	0	0	0	0	0	0	0	0	0	0	0	0	0	0	0	0	0	0	0	0	0	0	0	0	0	0	0	0	0	0
0	0	0	0	0	0	0	0	0	0	0	0	0	0	0	0	0	0	0	0	0	0	0	0	0	0	0	0	0	0	0	0	0	0	0	0	0	0	0	0	0	0	0	0	0	0	0	0	0	0
0	0	0	0	0	0	0	0	0	0	0	0	0	0	0	0	0	0	0	0	0	0	0	0	0	0	0	0	0	0	0	0	0	0	0	0	0	0	0	0	0	0	0	0	0	0	0	0	0	0
0	0	0	0	0	0	0	0	0	0	0	0	0	0	0	0	0	0	0	0	0	0	0	0	0	0	0	0	0	0	0	0	0	0	0	0	0	0	0	0	0	0	0	0	0	0	0	0	0	0
0	0	0	0	0	0	0	0	0	0	0	0	0	0	0	0	0	0	0	0	0	0	0	0	0	0	0	0	0	0	0	0	0	0	0	0	0	0	0	0	0	0	0	0	0	0	0	0	0	0
0	0	0	0	0	0	0	0	0	0	0	0	0	0	0	0	0	0	0	0	0	0	0	0	0	0	0	0	0	0	0	0	0	0	0	0	0	0	0	0	0	0	0	0	0	0	0	0	0	0
0	0	0	0	0	0	0	0	0	0	0	0	0	0	0	0	0	0	0	0	0	0	0	0	0	0	0	0	0	0	0	0	0	0	0	0	0	0	0	0	0	0	0	0	0	0	0	0	0	0
0	0	0	0	0	0	0	0	0	0	0	0	0	0	0	0	0	0	0	0	0	0	0	0	0	0	0	0	0	0	0	0	0	0	0	0	0	0	0	0	0	0	0	0	0	0	0	0	0	0
0	0	0	0	0	0	0	0	0	0	0	0	0	0	0	0	0	0	0	0	0	0	0	0	0	0	0	0	0	0	0	0	0	0	0	0	0	0	0	0	0	0	0	0	0	0	0	0	0	0
0	0	0	0	0	0	0	0	0	0	0	0	0	0	0	0	0	0	0	0	0	0	0	0	0	0	0	0	0	0	0	0	0	0	0	0	0	0	0	0	0	0	0	0	0	0	0	0	0	0
0	0	0	0	0	0	0	0	0	0	0	0	0	0	0	0	0	0	0	0	0	0	0	0	0	0	0	0	0	0	0	0	0	0	0	0	0	0	0	0	0	0	0	0	0	0	0	0	0	0
0	0	0	0	0	0	0	0	0	0	0	0	0	0	0	0	0	0	0	0	0	0	0	0	0	0	0	0	0	0	0	0	0	0	0	0	0	0	0	0	0	0	0	0	0	0	0	0	0	0
0	0	0	0	0	0	0	0	0	0	0	0	0	0	0	0	0	0	0	0	0	0	0	0	0	0	0	0	0	0	0	0	0	0	0	0	0	0	0	0	0	0	0	0	0	0	0	0	0	0
0	0	0	0	0	0	0	0	0	0	0	0	0	0	0	0	0	0	0	0	0	0	0	0	0	0	0	0	0	0	0	0	0	0	0	0	0	0	0	0	0	0	0	0	0	0	0	0	0	0
0	0	0	0	0	0	0	0	0	0	0	0	0	0	0	0	0	0	0	0	0	0	0	0	0	0	0	0	0	0	0	0	0	0	0	0	0	0	0	0	0	0	0	0	0	0	0	0	0	0
0	0	0	0	0	0	0	0	0	0	0	0	0	0	0	0	0	0	0	0	0	0	0	0	0	0	0	0	0	0	0	0	0	0	0	0	0	0	0	0	0	0	0	0	0	0	0	0	0	0
0	0	0	0	0	0	0	0	0	0	0	0	0	0	0	0	0	0	0	0	0	0	0	0	0	0	0	0	0	0	0	0	0	0	0	0	0	0	0	0	0	0	0	0	0	0	0	0	0	0
0	0	0	0	0	0	0	0	0	0	0	0	0	0	0	0	0	0	0	0	0	0	0	0	0	0	0	0	0	0	0	0	0	0	0	0	0	0	0	0	0	0	0	0	0	0	0	0	0	0
0	0	0	0	0	0	0	0	0	0	0	0	0	0	0	0	0	0	0	0	0	0	0	0	0	0	0	0	0	0	0	0	0	0	0	0	0	0	0	0	0	0	0	0	0	0	0	0	0	0
0	0	0	0	0	0	0	0	0	0	0	0	0	0	0	0	0	0	0	0	0	0	0	0	0	0	0	0	0	0	0	0	0	0	0	0	0	0	0	0	0	0	0	0	0	0	0	0	0	0
0	0	0	0	0	0	0	0	0	0	0	0	0	0	0	0	0	0	0	0	0	0	0	0	0	0	0	0	0	0	0	0	0	0	0	0	0	0	0	0	0	0	0	0	0	0	0	0	0	0
0	0	0	0	0	0	0	0	0	0	0	0	0	0	0	0	0	0	0	0	0	0	0	0	0	0	0	0	0	0	0	0	0	0	0	0	0	0	0	0	0	0	0	0	0	0	0	0	0	0
0	0	0	0	0	0	0	0	0	0	0	0	0	0	0	0	0	0	0	0	0	0	0	0	0	0	0	0	0	0	0	0	0	0	0	0	0	0	0	0	0	0	0	0	0	0	0	0	0	0
0	0	0	0	0	0	0	0	0	0	0	0	0	0	0	0	0	0	0	0	0	0	0	0	0	0	0	0	0	0	0	0	0	0	0	0	0	0	0	0	0	0	0	0	0	0	0	0	0	0
0	0	0	0	0	0	0	0	0	0	0	0	0	0	0	0	0	0	0	0	0	0	0	0	0	0	0	0	0	0	0	0	0	0	0	0	0	0	0	0	0	0	0	0	0	0	0	0	0	0
0	0	0	0	0	0	0	0	0	0	0	0	0	0	0	0	0	0	0	0	0	0	0	0	0	0	0	0	0	0	0	0	0	0	0	0	0	0	0	0	0	0	0	0	0	0	0	0	0	0
0	0	0	0	0	0	0	0	0	0	0	0	0	0	0	0	0	0	0	0	0	0	0	0	0	0	0	0	0	0	0	0	0	0	0	0	0	0	0	0	0	0	0	0	0	0	0	0	0	0
0	0	0	0	0	0	0	0	0	0	0	0	0	0	0	0	0	0	0	0	0	0	0	0	0	0	0	0	0	0	0	0	0	0	0	0	0	0	0	0	0	0	0	0	0	0	0	0	0	0
0	0	0	0	0	0	0	0	0	0	0	0	0	0	0	0	0	0	0	0	0	0	0	0	0	0	0	0	0	0	0	0	0	0	0	0	0	0	0	0	0	0	0	0	0	0	0	0	0	0
0	0	0	0	0	0	0	0	0	0	0	0	0	0	0	0	0	0	0	0	0	0	0	0	0	0	0	0	0	0	0	0	0	0	0	0	0	0	0	0	0	0	0	0	0	0	0	0	0	0
0	0	0	0	0	0	0	0	0	0	0	0	0	0	0	0	0	0	0	0	0	0	0	0	0	0	0	0	0	0	0	0	0	0	0	0	0	0	0	0	0	0	0	0	0	0	0	0	0	0
0	0	0	0	0	0	0	0	0	0	0	0	0	0	0	0	0	0	0	0	0	0	0	0	0	0	0	0	0	0	0	0	0	0	0	0	0	0	0	0	0	0	0	0	0	0	0	0	0	0
0	0	0	0	0	0	0	0	0	0	0	0	0	0	0	0	0	0	0	0	0	0	0	0	0	0	0	0	0	0	0	0	0	0	0	0	0	0	0	0	0	0	0	0	0	0	0	0	0	0
0	0	0	0	0	0	0	0	0	0	0	0	0	0	0	0	0	0	0	0	0	0	0	0	0	0	0	0	0	0	0	0	0	0	0	0	0	0	0	0	0	0	0	0	0	0	0	0	0	0
0	0	0	0	0	0	0	0	0	0	0	0	0	0	0	0	0	0	0	0	0	0	0	0	0	0	0	0	0	0	0	0	0	0	0	0	0	0	0	0	0	0	0	0	0	0	0	0	0	0
0	0	0	0	0	0	0	0	0	0	0	0	0	0	0	0	0	0	0	0	0	0	0	0	0	0	0	0	0	0	0	0	0	0	0	0	0	0	0	0	0	0	0	0	0	0	0	0	0	0
0	0	0	0	0	0	0	0	0	0	0	0	0	0	0	0	0	0	0	0	0	0	0	0	0	0	0	0	0	0	0	0	0	0	0	0	0	0	0	0	0	0	0	0	0	0	0	0	0	0
0	0	0	0	0	0	0	0	0	0	0	0	0	0	0	0	0	0	0	0	0	0	0	0	0	0	0	0	0	0	0	0	0	0	0	0	0	0	0	0	0	0	0	0	0	0	0	0	0	0
0	0	0	0	0	0	0	0	0	0	0	0	0	0	0	0	0	0	0	0	0	0	0	0	0	0	0	0	0	0	0	0	0	0	0	0	0	0	0	0	0	0	0	0	0	0	0	0	0	0
0	0	0	0	0	0	0	0	0	0	0	0	0	0	0	0	0	0	0	0	0	0	0	0	0	0	0	0	0	0	0	0	0	0	0	0	0	0	0	0	0	0	0	0	0	0	0	0	0	0
0	0	0	0	0	0	0	0	0	0	0	0	0	0	0	0	0	0	0	0	0	0	0	0	0	0	0	0	0	0	0	0	0	0	0	0	0	0	0	0	0	0	0	0	0	0	0	0	0	0
0	0	0	0	0	0	0	0	0	0	0	0	0	0	0	0	0	0	0	0	0	0	0	0	0	0	0	0	0	0	0	0	0	0	0	0	0	0	0	0	0	0	0	0	0	0	0	0	0	0
0	0	0	0	0	0	0	0	0	0	0	0	0	0	0	0	0	0	0	0	0	0	0	0	0	0	0	0	0	0	0	0	0	0	0	0	0	0	0	0	0	0	0	0	0	0	0	0	0	0
0	0	0	0	0	0	0	0	0	0	0	0	0	0	0	0	0	0	0	0	0	0	0	0	0	0	0	0	0	0	0	0	0	0	0	0	0	0	0	0	0	0	0	0	0	0	0	0	0	0
0	0	0	0	0	0	0	0	0	0	0	0	0	0	0	0	0	0	0	0	0	0	0	0	0	0	0	0	0	0	0	0	0	0	0	0	0	0	0	0	0	0	0	0	0	0	0	0	0	0
0	0	0	0	0	0	0	0	0	0	0	0	0	0	0	0	0	0	0	0	0	0	0	0	0	0	0	0	0	0	0	0	0	0	0	0	0	0	0	0	0	0	0	0	0	0	0	0	0	0
0	0	0	0	0	0	0	0	0	0	0	0	0	0	0	0	0	0	0	0	0	0	0	0	0	0	0	0	0	0	0	0	0	0	0	0	0	0	0	0	0	0	0	0	0	0	0	0	0	0
0	0	0	0	0	0	0	0	0	0	0	0	0	0	0	0	0	0	0	0	0	0	0	0	0	0	0	0	0	0	0	0	0	0	0	0	0	0	0	0	0	0	0	0	0	0	0	0	0	0
0	0	0	0	0	0	0	0	0	0	0	0	0	0	0	0	0	0	0	0	0	0	0	0	0	0	0	0	0	0	0	0	0	0	0	0	0	0	0	0	0	0	0	0	0	0	0	0	0	0
0	0	0	0	0	0	0	0	0	0	0	0	0	0	0	0	0	0	0	0	0	0	0	0	0	0	0	0	0	0	0	0	0	0	0	0	0	0	0	0	0	0	0	0	0	0	0	0	0	0
0	0	0	0	0	0	0	0	0	0	0	0	0	0	0	0	0	0	0	0	0	0	0	0	0	0	0	0	0	0	0	0	0	0	0	0	0	0	0	0	0	0	0	0	0	0	0	0	0	0
0	0	0	0	0	0	0	0	0	0	0	0	0	0	0	0	0	0	0	0	0	0	0	0	0	0	0	0	0	0	0	0	0	0	0	0	0	0	0	0	0	0	0	0	0	0	0	0	0	0
0	0	0	0	0	0	0	0	0	0	0	0	0	0	0	0	0	0	0	0	0	0	0	0	0	0	0	0	0	0	0	0	0	0	0	0	0	0	0	0	0	0	0	0	0	0	0	0	0	0
0	0	0	0	0	0	0	0	0	0	0	0	0	0	0	0	0	0	0	0	0	0	0	0	0	0	0	0	0	0	0	0	0	0	0	0	0	0	0	0	0	0	0	0	0	0	0	0	0	0
0	0	0	0	0	0	0	0	0	0	0	0	0	0	0	0	0	0	0	0	0	0	0	0	0	0	0	0	0	0	0	0	0	0	0	0	0	0	0	0	0	0	0	0	0	0	0	0	0	0
0	0	0	0	0	0	0	0	0	0	0	0	0	0	0	0	0	0	0	0	0	0	0	0	0	0	0	0	0	0	0	0	0	0	0	0	0	0	0	0	0	0	0	0	0	0	0	0	0	0
0	0	0	0	0	0	0	0	0	0	0	0	0	0	0	0	0	0	0	0	0	0	0	0	0	0	0	0	0	0	0	0	0	0	0	0	0	0	0	0	0	0	0	0	0	0	0	0	0	0
0	0	0	0	0	0	0	0	0	0	0	0	0	0	0	0	0	0	0	0	0	0	0	0	0	0	0	0	0	0	0	0	0	0	0	0	0	0	0	0	0	0	0	0	0	0	0	0	0	0
0	0	0	0	0	0	0	0	0	0	0	0	0	0	0	0	0	0	0	0	0	0	0	0	0	0	0	0	0	0	0	0	0	0	0	0	0	0	0	0	0	0	0	0	0	0	0	0	0	0
0	0	0	0	0	0	0	0	0	0	0	0	0	0	0	0	0	0	0	0	0	0	0	0	0	0	0	0	0	0	0	0	0	0	0	0	0	0	0	0	0	0	0	0	0	0	0	0	0	0
0	0	0	0	0	0	0	0	0	0	0	0	0	0	0	0	0	0	0	0	0	0	0	0	0	0	0	0	0	0	0	0	0	0	0	0	0	0	0	0	0	0	0	0	0	0	0	0	0	0
0	0	0	0	0	0	0	0	0	0	0	0	0	0	0	0	0	0	0	0	0	0	0	0	0	0	0	0	0	0	0	0	0	0	0	0	0	0	0	0	0	0	0	0	0	0	0	0	0	0
0	0	0	0	0	0	0	0	0	0	0	0	0	0	0	0	0	0	0	0	0	0	0	0	0	0	0	0	0	0	0	0	0	0	0	0	0	0	0	0	0	0	0	0	0	0	0	0	0	0
0	0	0	0	0	0	0	0	0	0	0	0	0	0	0	0	0	0	0	0	0	0	0	0	0	0	0	0	0	0	0	0	0	0	0	0	0	0	0	0	0	0	0	0	0	0	0	0	0	0
0	0	0	0	0	0	0	0	0	0	0	0	0	0	0	0	0	0	0	0	0	0	0	0	0	0	0	0	0	0	0	0	0	0	0	0	0	0	0	0	0	0	0	0	0	0	0	0	0	0
0	0	0	0	0	0	0	0	0	0	0	0	0	0	0	0	0	0	0	0	0	0	0	0	0	0	0	0	0	0	0	0	0	0	0	0	0	0	0	0	0	0	0	0	0	0	0	0	0	0
0	0	0	0	0	0	0	0	0	0	0	0	0	0	0	0	0	0	0	0	0	0	0	0	0	0	0	0	0	0	0	0	0	0	0	0	0	0	0	0	0	0	0	0	0	0	0	0	0	0
0	0	0	0	0	0	0	0	0	0	0	0	0	0	0	0	0	0	0	0	0	0	0	0	0	0	0	0	0	0	0	0	0	0	0	0	0	0	0	0	0	0	0	0	0	0	0	0	0	0
0	0	0	0	0	0	0	0	0	0	0	0	0	0	0	0	0	0	0	0	0	0	0	0	0	0	0	0	0	0	0	0	0	0	0	0	0	0	0	0	0	0	0	0	0	0	0	0	0	0
0	0	0	0	0	0	0	0	0	0	0	0	0	0	0	0	0	0	0	0	0	0	0	0	0	0	0	0	0	0	0	0	0	0	0	0	0	0	0	0	0	0	0	0	0	0	0	0	0	0
0	0	0	0	0	0	0	0	0	0	0	0	0	0	0	0	0	0	0	0	0	0	0	0	0	0	0	0	0	0	0	0	0	0	0	0	0	0	0	0	0	0	0	0	0	0	0	0	0	0
0	0	0	0	0	0	0	0	0	0	0	0	0	0	0	0	0	0	0	0	0	0	0	0	0	0	0	0	0	0	0	0	0	0	0	0	0	0	0	0	0	0	0	0	0	0	0	0	0	0
0	0	0	0	0	0	0	0	0	0	0	0	0	0	0	0	0	0	0	0	0	0	0	0	0	0	0	0	0	0	0	0	0	0	0	0	0	0	0	0	0	0	0	0	0	0	0	0	0	0
0	0	0	0	0	0	0	0	0	0	0	0	0	0	0	0	0	0	0	0	0	0	0	0	0	0	0	0	0	0	0	0	0	0	0	0	0	0	0	0	0	0	0	0	0	0	0	0	0	0
0	0	0	0	0	0	0	0	0	0	0	0	0	0	0	0	0	0	0	0	0	0	0	0	0	0	0	0	0	0	0	0	0	0	0	0	0	0	0	0	0	0	0	0	0	0	0	0	0	0
0	0	0	0	0	0	0	0	0	0	0	0	0	0	0	0	0	0	0	0	0	0	0	0	0	0	0	0	0	0	0	0	0	0	0	0	0	0	0	0	0	0	0	0	0	0	0	0	0	0
0	0	0	0	0	0	0	0	0	0	0	0	0	0	0	0	0	0	0	0	0	0	0	0	0	0	0	0	0	0	0	0	0	0	0	0	0	0	0	0	0	0	0	0	0	0	0	0	0	0
0	0	0	0	0	0	0	0	0	0	0	0	0	0	0	0	0	0	0	0	0	0	0	0	0	0	0	0	0	0	0	0	0	0	0	0	0	0	0	0	0	0	0	0	0	0	0	0	0	0
0	0	0	0	0	0	0	0	0	0	0	0	0	0	0	0	0	0	0	0	0	0	0	0	0	0	0	0	0	0	0	0	0	0	0	0	0	0	0	0	0	0	0	0	0	0	0	0	0	0
0	0	0	0	0	0	0	0	0	0	0	0	0	0	0	0	0	0	0	0	0	0	0	0	0	0	0	0	0	0	0	0	0	0	0	0	0	0	0	0	0	0	0	0	0	0	0	0	0	0
0	0	0	0	0	0	0	0	0	0	0	0	0	0	0	0	0	0	0	0	0	0	0	0	0	0	0	0	0	0	0	0	0	0	0	0	0	0	0	0	0	0	0	0	0	0	0	0	0	0
0	0	0	0	0	0	0	0	0	0	0	0	0	0	0	0	0	0	0	0	0	0	0	0	0	0	0	0	0	0	0	0	0	0	0	0	0	0	0	0	0	0	0	0	0	0	0	0	0	0
0	0	0	0	0	0	0	0	0	0	0	0	0	0	0	0	0	0	0	0	0	0	0	0	0	0	0	0	0	0	0	0	0	0	0	0	0	0	0	0	0	0	0	0	0	0	0	0	0	0
0	0	0	0	0	0	0	0	0	0	0	0	0	0	0	0	0	0	0	0	0	0	0	0	0	0	0	0	0	0	0	0	0	0	0	0	0	0	0	0	0	0	0	0	0	0	0	0	0	0
0	0	0	0	0	0	0	0	0	0	0	0	0	0	0	0	0	0	0	0	0	0	0	0	0	0	0	0	0	0	0	0	0	0	0	0	0	0	0	0	0	0	0	0	0	0	0	0	0	0
0	0	0	0	0	0	0	0	0	0	0	0	0	0	0	0	0	0	0	0	0	0	0	0	0	0	0	0	0	0	0	0	0	0	0	0	0	0	0	0	0	0	0	0	0	0	0	0	0	0
0	0	0	0	0	0	0	0	0	0	0	0	0	0	0	0	0	0	0	0	0	0	0	0	0	0	0	0	0	0	0	0	0	0	0	0	0	0	0	0	0	0	0	0	0	0	0	0	0	0
0	0	0	0	0	0	0	0	0	0	0	0	0	0	0	0	0	0	0	0	0	0	0	0	0	0	0	0	0	0	0	0	0	0	0	0	0	0	0	0	0	0	0	0	0	0	0	0	0	0
0	0	0	0	0	0	0	0	0	0	0	0	0	0	0	0	0	0	0	0	0	0	0	0	0	0	0	0	0	0	0	0	0	0	0	0	0	0	0	0	0	0	0	0	0	0	0	0	0	0
0	0	0	0	0	0	0	0	0	0	0	0	0	0	0	0	0	0	0	0	0	0	0	0	0	0	0	0	0	0	0	0	0	0	0	0	0	0	0	0	0	0	0	0	0	0	0	0	0	0
0	0	0	0	0	0	0	0	0	0	0	0	0	0	0	0	0	0	0	0	0	0	0	0	0	0	0	0	0	0	0	0	0	0	0	0	0	0	0	0	0	0	0	0	0	0	0	0	0	0
0	0	0	0	0	0	0	0	0	0	0	0	0	0	0	0	0	0	0	0	0	0	0	0	0	0	0	0	0	0	0	0	0	0	0	0	0	0	0	0	0	0	0	0	0	0	0	0	0	0
0	0	0	0	0	0	0	0	0	0	0	0	0	0	0	0	0	0	0	0	0	0	0	0	0	0	0	0	0	0	0	0	0	0	0	0	0	0	0	0	0	0	0	0	0	0	0	0	0	0
0	0	0	0	0	0	0	0	0	0	0	0	0	0	0	0	0	0	0	0	0	0	0	0	0	0	0	0	0	0	0	0	0	0	0	0	0	0	0	0	0	0	0	0	0	0	0	0	0	0
0	0	0	0	0	0	0	0	0	0	0	0	0	0	0	0	0	0	0	0	0	0	0	0	0	0	0	0	0	0	0	0	0	0	0	0	0	0	0	0	0	0	0	0	0	0	0	0	0	0
0	0	0	0	0	0	0	0	0	0	0	0	0	0	0	0	0	0	0	0	0	0	0	0	0	0	0	0	0	0	0	0	0	0	0	0	0	0	0	0	0	0	0	0	0	0	0	0	0	0
0	0	0	0	0	0	0	0	0	0	0	0	0	0	0	0	0	0	0	0	0	0	0	0	0	0	0	0	0	0	0	0	0	0	0	0	0	0	0	0	0	0	0	0	0	0	0	0	0	0
0	0	0	0	0	0	0	0	0	0	0	0	0	0	0	0	0	0	0	0	0	0	0	0	0	0	0	0	0	0	0	0	0	0	0	0	0	0	0	0	0	0	0	0	0	0	0	0	0	0
0	0	0	0	0	0	0	0	0	0	0	0	0	0	0	0	0	0	0	0	0	0	0	0	0	0	0	0	0	0	0	0	0	0	0	0	0	0	0	0	0	0	0	0	0	0	0	0	0	0
0	0	0	0	0	0	0	0	0	0	0	0	0	0	0	0	0	0	0	0	0	0	0	0	0	0	0	0	0	0	0	0	0	0	0	0	0	0	0	0	0	0	0	0	0	0	0	0	0	0
0	0	0	0	0	0	0	0	0	0	0	0	0	0	0	0	0	0	0	0	0	0	0	0	0	0	0	0	0	0	0	0	0	0	0	0	0	0	0	0	0	0	0	0	0	0	0	0	0	0
0	0	0	0	0	0	0	0	0	0	0	0	0	0	0	0	0	0	0	0	0	0	0	0	0	0	0	0	0	0	0	0	0	0	0	0	0	0	0	0	0	0	0	0	0	0	0	0	0	0
0	0	0	0	0	0	0	0	0	0	0	0	0	0	0	0	0	0	0	0	0	0	0	0	0	0	0	0	0	0	0	0	0	0	0	0	0	0	0	0	0	0	0	0	0	0	0	0	0	0
0	0	0	0	0	0	0	0	0	0	0	0	0	0	0	0	0	0	0	0	0	0	0	0	0	0	0	0	0	0	0	0	0	0	0	0	0	0	0	0	0	0	0	0	0	0	0	0	0	0
0	0	0	0	0	0	0	0	0	0	0	0	0	0	0	0	0	0	0	0	0	0	0	0	0	0	0	0	0	0	0	0	0	0	0	0	0	0	0	0	0	0	0	0	0	0	0	0	0	0
0	0	0	0	0	0	0	0	0	0	0	0	0	0	0	0	0	0	0	0	0	0	0	0	0	0	0	0	0	0	0	0	0	0	0	0	0	0	0	0	0	0	0	0	0	0	0	0	0	0
0	0	0	0	0	0	0	0	0	0	0	0	0	0	0	0	0	0	0	0	0	0	0	0	0	0	0	0	0	0	0	0	0	0	0	0	0	0	0	0	0	0	0	0	0	0	0	0	0	0
0	0	0	0	0	0	0	0	0	0	0	0	0	0	0	0	0	0	0	0	0	0	0	0	0	0	0	0	0	0	0	0	0	0	0	0	0	0	0	0	0	0	0	0	0	0	0	0	0	0
0	0	0	0	0	0	0	0	0	0	0	0	0	0	0	0	0	0	0	0	0	0	0	0	0	0	0	0	0	0	0	0	0	0	0	0	0	0	0	0	0	0	0	0	0	0	0	0	0	0
0	0	0	0	0	0	0	0	0	0	0	0	0	0	0	0	0	0	0	0	0	0	0	0	0	0	0	0	0	0	0	0	0	0	0	0	0	0	0	0	0	0	0	0	0	0	0	0	0	0
0	0	0	0	0	0	0	0	0	0	0	0	0	0	0	0	0	0	0	0	0	0	0	0	0	0	0	0	0	0	0	0	0	0	0	0	0	0	0	0	0	0	0	0	0	0	0	0	0	0
0	0	0	0	0	0	0	0	0	0	0	0	0	0	0	0	0	0	0	0	0	0	0	0	0	0	0	0	0	0	0	0	0	0	0	0	0	0	0	0	0	0	0	0	0	0	0	0	0	0
0	0	0	0	0	0	0	0	0	0	0	0	0	0	0	0	0	0	0	0	0	0	0	0	0	0	0	0	0	0	0	0	0	0	0	0	0	0	0	0	0	0	0	0	0	0	0	0	0	0
0	0	0	0	0	0	0	0	0	0	0	0	0	0	0	0	0	0	0	0	0	0	0	0	0	0	0	0	0	0	0	0	0	0	0	0	0	0	0	0	0	0	0	0	0	0	0	0	0	0
0	0	0	0	0	0	0	0	0	0	0	0	0	0	0	0	0	0	0	0	0	0	0	0	0	0	0	0	0	0	0	0	0	0	0	0	0	0	0	0	0	0	0	0	0	0	0	0	0	0
0	0	0	0	0	0	0	0	0	0	0	0	0	0	0	0	0	0	0	0	0	0	0	0	0	0	0	0	0	0	0	0	0	0	0	0	0	0	0	0	0	0	0	0	0	0	0	0	0	0
0	0	0	0	0	0	0	0	0	0	0	0	0	0	0	0	0	0	0	0	0	0	0	0	0	0	0	0	0	0	0	0	0	0	0	0	0	0	0	0	0	0	0	0	0	0	0	0	0	0
0	0	0	0	0	0	0	0	0	0	0	0	0	0	0	0	0	0	0	0	0	0	0	0	0	0	0	0	0	0	0	0	0	0	0	0	0	0	0	0	0	0	0	0	0	0	0	0	0	0
0	0	0	0	0	0	0	0	0	0	0	0	0	0	0	0	0	0	0	0	0	0	0	0	0	0	0	0	0	0	0	0	0	0	0	0	0	0	0	0	0	0	0	0	0	0	0	0	0	0
0	0	0	0	0	0	0	0	0	0	0	0	0	0	0	0	0	0	0	0	0	0	0	0	0	0	0	0	0	0	0	0	0	0	0	0	0	0	0	0	0	0	0	0	0	0	0	0	0	0
0	0	0	0	0	0	0	0	0	0	0	0	0	0	0	0	0	0	0	0	0	0	0	0	0	0	0	0	0	0	0	0	0	0	0	0	0	0	0	0	0	0	0	0	0	0	0	0	0	0
0	0	0	0	0	0	0	0	0	0	0	0	0	0	0	0	0	0	0	0	0	0	0	0	0	0	0	0	0	0	0	0	0	0	0	0	0	0	0	0	0	0	0	0	0	0	0	0	0	0
0	0	0	0	0	0	0	0	0	0	0	0	0	0	0	0	0	0	0	0	0	0	0	0	0	0	0	0	0	0	0	0	0	0	0	0	0	0	0	0	0	0	0	0	0	0	0	0	0	0
0	0	0	0	0	0	0	0	0	0	0	0	0	0	0	0	0	0	0	0	0	0	0	0	0	0	0	0	0	0	0	0	0	0	0	0	0	0	0	0	0	0	0	0	0	0	0	0	0	0
0	0	0	0	0	0	0	0	0	0	0	0	0	0	0	0	0	0	0	0	0	0	0	0	0	0	0	0	0	0	0	0	0	0	0	0	0	0	0	0	0	0	0	0	0	0	0	0	0	0
0	0	0	0	0	0	0	0	0	0	0	0	0	0	0	0	0	0	0	0	0	0	0	0	0	0	0	0	0	0	0	0	0	0	0	0	0	0	0	0	0	0	0	0	0	0	0	0	0	0
0	0	0	0	0	0	0	0	0	0	0	0	0	0	0	0	0	0	0	0	0	0	0	0	0	0	0	0	0	0	0	0	0	0	0	0	0	0	0	0	0	0	0	0	0	0	0	0	0	0
0	0	0	0	0	0	0	0	0	0	0	0	0	0	0	0	0	0	0	0	0	0	0	0	0	0	0	0	0	0	0	0	0	0	0	0	0	0	0	0	0	0	0	0	0	0	0	0	0	0
0	0	0	0	0	0	0	0	0	0	0	0	0	0	0	0	0	0	0	0	0	0	0	0	0	0	0	0	0	0	0	0	0	0	0	0	0	0	0	0	0	0	0	0	0	0	0	0	0	0
0	0	0	0	0	0	0	0	0	0	0	0	0	0	0	0	0	0	0	0	0	0	0	0	0	0	0	0	0	0	0	0	0	0	0	0	0	0	0	0	0	0	0	0	0	0	0	0	0	0
0	0	0	0	0	0	0	0	0	0	0	0	0	0	0	0	0	0	0	0	0	0	0	0	0	0	0	0	0	0	0	0	0	0	0	0	0	0	0	0	0	0	0	0	0	0	0	0	0	0
0	0	0	0	0	0	0	0	0	0	0	0	0	0	0	0	0	0	0	0	0	0	0	0	0	0	0	0	0	0	0	0	0	0	0	0	0	0	0	0	0	0	0	0	0	0	0	0	0	0
0	0	0	0	0	0	0	0	0	0	0	0	0	0	0	0	0	0	0	0	0	0	0	0	0	0	0	0	0	0	0	0	0	0	0	0	0	0	0	0	0	0	0	0	0	0	0	0	0	0
0	0	0	0	0	0	0	0	0	0	0	0	0	0	0	0	0	0	0	0	0	0	0	0	0	0	0	0	0	0	0	0	0	0	0	0	0	0	0	0	0	0	0	0	0	0	0	0	0	0
0	0	0	0	0	0	0	0	0	0	0	0	0	0	0	0	0	0	0	0	0	0	0	0	0	0	0	0	0	0	0	0	0	0	0	0	0	0	0	0	0	0	0	0	0	0	0	0	0	0
0	0	0	0	0	0	0	0	0	0	0	0	0	0	0	0	0	0	0	0	0	0	0	0	0	0	0	0	0	0	0	0	0	0	0	0	0	0	0	0	0	0	0	0	0	0	0	0	0	0
0	0	0	0	0	0	0	0	0	0	0	0	0	0	0	0	0	0	0	0	0	0	0	0	0	0	0	0	0	0	0	0	0	0	0	0	0	0	0	0	0	0	0	0	0	0	0	0	0	0
0	0	0	0	0	0	0	0	0	0	0	0	0	0	0	0	0	0	0	0	0	0	0	0	0	0	0	0	0	0	0	0	0	0	0	0	0	0	0	0	0	0	0	0	0	0	0	0	0	0
0	0	0	0	0	0	0	0	0	0	0	0	0	0	0	0	0	0	0	0	0	0	0	0	0	0	0	0	0	0	0	0	0	0	0	0	0	0	0	0	0	0	0	0	0	0	0	0	0	0
0	0	0	0	0	0	0	0	0	0	0	0	0	0	0	0	0	0	0	0	0	0	0	0	0	0	0	0	0	0	0	0	0	0	0	0	0	0	0	0	0	0	0	0	0	0	0	0	0	0
0	0	0	0	0	0	0	0	0	0	0	0	0	0	0	0	0	0	0	0	0	0	0	0	0	0	0	0	0	0	0	0	0	0	0	0	0	0	0	0	0	0	0	0	0	0	0	0	0	0
0	0	0	0	0	0	0	0	0	0	0	0	0	0	0	0	0	0	0	0	0	0	0	0	0	0	0	0	0	0	0	0	0	0	0	0	0	0	0	0	0	0	0	0	0	0	0	0	0	0
0	0	0	0	0	0	0	0	0	0	0	0	0	0	0	0	0	0	0	0	0	0	0	0	0	0	0	0	0	0	0	0	0	0	0	0	0	0	0	0	0	0	0	0	0	0	0	0	0	0
0	0	0	0	0	0	0	0	0	0	0	0	0	0	0	0	0	0	0	0	0	0	0	0	0	0	0	0	0	0	0	0	0	0	0	0	0	0	0	0	0	0	0	0	0	0	0	0	0	0
0	0	0	0	0	0	0	0	0	0	0	0	0	0	0	0	0	0	0	0	0	0	0	0	0	0	0	0	0	0	0	0	0	0	0	0	0	0	0	0	0	0	0	0	0	0	0	0	0	0
0	0	0	0	0	0	0	0	0	0	0	0	0	0	0	0	0	0	0	0	0	0	0	0	0	0	0	0	0	0	0	0	0	0	0	0	0	0	0	0	0	0	0	0	0	0	0	0	0	0
0	0	0	0	0	0	0	0	0	0	0	0	0	0	0	0	0	0	0	0	0	0	0	0	0	0	0	0	0	0	0	0	0	0	0	0	0	0	0	0	0	0	0	0	0	0	0	0	0	0
0	0	0	0	0	0	0	0	0	0	0	0	0	0	0	0	0	0	0	0	0	0	0	0	0	0	0	0	0	0	0	0	0	0	0	0	0	0	0	0	0	0	0	0	0	0	0	0	0	0
0	0	0	0	0	0	0	0	0	0	0	0	0	0	0	0	0	0	0	0	0	0	0	0	0	0	0	0	0	0	0	0	0	0	0	0	0	0	0	0	0	0	0	0	0	0	0	0	0	0
0	0	0	0	0	0	0	0	0	0	0	0	0	0	0	0	0	0	0	0	0	0	0	0	0	0	0	0	0	0	0	0	0	0	0	0	0	0	0	0	0	0	0	0	0	0	0	0	0	0
0	0	0	0	0	0	0	0	0	0	0	0	0	0	0	0	0	0	0	0	0	0	0	0	0	0	0	0	0	0	0	0	0	0	0	0	0	0	0	0	0	0	0	0	0	0	0	0	0	0
0	0	0	0	0	0	0	0	0	0	0	0	0	0	0	0	0	0	0	0	0	0	0	0	0	0	0	0	0	0	0	0	0	0	0	0	0	0	0	0	0	0	0	0	0	0	0	0	0	0
0	0	0	0	0	0	0	0	0	0	0	0	0	0	0	0	0	0	0	0	0	0	0	0	0	0	0	0	0	0	0	0	0	0	0	0	0	0	0	0	0	0	0	0	0	0	0	0	0	0
0	0	0	0	0	0	0	0	0	0	0	0	0	0	0	0	0	0	0	0	0	0	0	0	0	0	0	0	0	0	0	0	0	0	0	0	0	0	0	0	0	0	0	0	0	0	0	0	0	0
0	0	0	0	0	0	0	0	0	0	0	0	0	0	0	0	0	0	0	0	0	0	0	0	0	0	0	0	0	0	0	0	0	0	0	0	0	0	0	0	0	0	0	0	0	0	0	0	0	0
0	0	0	0	0	0	0	0	0	0	0	0	0	0	0	0	0	0	0	0	0	0	0	0	0	0	0	0	0	0	0	0	0	0	0	0	0	0	0	0	0	0	0	0	0	0	0	0	0	0
0	0	0	0	0	0	0	0	0	0	0	0	0	0	0	0	0	0	0	0	0	0	0	0	0	0	0	0	0	0	0	0	0	0	0	0	0	0	0	0	0	0	0	0	0	0	0	0	0	0
0	0	0	0	0	0	0	0	0	0	0	0	0	0	0	0	0	0	0	0	0	0	0	0	0	0	0	0	0	0	0	0	0	0	0	0	0	0	0	0	0	0	0	0	0	0	0	0	0	0
0	0	0	0	0	0	0	0	0	0	0	0	0	0	0	0	0	0	0	0	0	0	0	0	0	0	0	0	0	0	0	0	0	0	0	0	0	0	0	0	0	0	0	0	0	0	0	0	0	0
0	0	0	0	0	0	0	0	0	0	0	0	0	0	0	0	0	0	0	0	0	0	0	0	0	0	0	0	0	0	0	0	0	0	0	0	0	0	0	0	0	0	0	0	0	0	0	0	0	0
0	0	0	0	0	0	0	0	0	0	0	0	0	0	0	0	0	0	0	0	0	0	0	0	0	0	0	0	0	0	0	0	0	0	0	0	0	0	0	0	0	0	0	0	0	0	0	0	0	0
0	0	0	0	0	0	0	0	0	0	0	0	0	0	0	0	0	0	0	0	0	0	0	0	0	0	0	0	0	0	0	0	0	0	0	0	0	0	0	0	0	0	0	0	0	0	0	0	0	0
0	0	0	0	0	0	0	0	0	0	0	0	0	0	0	0	0	0	0	0	0	0	0	0	0	0	0	0	0	0	0	0	0	0	0	0	0	0	0	0	0	0	0	0	0	0	0	0	0	0
0	0	0	0	0	0	0	0	0	0	0	0	0	0	0	0	0	0	0	0	0	0	0	0	0	0	0	0	0	0	0	0	0	0	0	0	0	0	0	0	0	0	0	0	0	0	0	0	0	0
0	0	0	0	0	0	0	0	0	0	0	0	0	0	0	0	0	0	0	0	0	0	0	0	0	0	0	0	0	0	0	0	0	0	0	0	0	0	0	0	0	0	0	0	0	0	0	0	0	0
0	0	0	0	0	0	0	0	0	0	0	0	0	0	0	0	0	0	0	0	0	0	0	0	0	0	0	0	0	0	0	0	0	0	0	0	0	0	0	0	0	0	0	0	0	0	0	0	0	0
0	0	0	0	0	0	0	0	0	0	0	0	0	0	0	0	0	0	0	0	0	0	0	0	0	0	0	0	0	0	0	0	0	0	0	0	0	0	0	0	0	0	0	0	0	0	0	0	0	0
0	0	0	0	0	0	0	0	0	0	0	0	0	0	0	0	0	0	0	0	0	0	0	0	0	0	0	0	0	0	0	0	0	0	0	0	0	0	0	0	0	0	0	0	0	0	0	0	0	0
0	0	0	0	0	0	0	0	0	0	0	0	0	0	0	0	0	0	0	0	0	0	0	0	0	0	0	0	0	0	0	0	0	0	0	0	0	0	0	0	0	0	0	0	0	0	0	0	0	0
0	0	0	0	0	0	0	0	0	0	0	0	0	0	0	0	0	0	0	0	0	0	0	0	0	0	0	0	0	0	0	0	0	0	0	0	0	0	0	0	0	0	0	0	0	0	0	0	0	0
0	0	0	0	0	0	0	0	0	0	0	0	0	0	0	0	0	0	0	0	0	0	0	0	0	0	0	0	0	0	0	0	0	0	0	0	0	0	0	0	0	0	0	0	0	0	0	0	0	0
0	0	0	0	0	0	0	0	0	0	0	0	0	0	0	0	0	0	0	0	0	0	0	0	0	0	0	0	0	0	0	0	0	0	0	0	0	0	0	0	0	0	0	0	0	0	0	0	0	0
0	0	0	0	0	0	0	0	0	0	0	0	0	0	0	0	0	0	0	0	0	0	0	0	0	0	0	0	0	0	0	0	0	0	0	0	0	0	0	0	0	0	0	0	0	0	0	0	0	0
0	0	0	0	0	0	0	0	0	0	0	0	0	0	0	0	0	0	0	0	0	0	0	0	0	0	0	0	0	0	0	0	0	0	0	0	0	0	0	0	0	0	0	0	0	0	0	0	0	0
0	0	0	0	0	0	0	0	0	0	0	0	0	0	0	0	0	0	0	0	0	0	0	0	0	0	0	0	0	0	0	0	0	0	0	0	0	0	0	0	0	0	0	0	0	0	0	0	0	0
0	0	0	0	0	0	0	0	0	0	0	0	0	0	0	0	0	0	0	0	0	0	0	0	0	0	0	0	0	0	0	0	0	0	0	0	0	0	0	0	0	0	0	0	0	0	0	0	0	0
0	0	0	0	0	0	0	0	0	0	0	0	0	0	0	0	0	0	0	0	0	0	0	0	0	0	0	0	0	0	0	0	0	0	0	0	0	0	0	0	0	0	0	0	0	0	0	0	0	0
0	0	0	0	0	0	0	0	0	0	0	0	0	0	0	0	0	0	0	0	0	0	0	0	0	0	0	0	0	0	0	0	0	0	0	0	0	0	0	0	0	0	0	0	0	0	0	0	0	0
0	0	0	0	0	0	0	0	0	0	0	0	0	0	0	0	0	0	0	0	0	0	0	0	0	0	0	0	0	0	0	0	0	0	0	0	0	0	0	0	0	0	0	0	0	0	0	0	0	0
0	0	0	0	0	0	0	0	0	0	0	0	0	0	0	0	0	0	0	0	0	0	0	0	0	0	0	0	0	0	0	0	0	0	0	0	0	0	0	0	0	0	0	0	0	0	0	0	0	0
0	0	0	0	0	0	0	0	0	0	0	0	0	0	0	0	0	0	0	0	0	0	0	0	0	0	0	0	0	0	0	0	0	0	0	0	0	0	0	0	0	0	0	0	0	0	0	0	0	0
0	0	0	0	0	0	0	0	0	0	0	0	0	0	0	0	0	0	0	0	0	0	0	0	0	0	0	0	0	0	0	0	0	0	0	0	0	0	0	0	0	0	0	0	0	0	0	0	0	0
0	0	0	0	0	0	0	0	0	0	0	0	0	0	0	0	0	0	0	0	0	0	0	0	0	0	0	0	0	0	0	0	0	0	0	0	0	0	0	0	0	0	0	0	0	0	0	0	0	0
0	0	0	0	0	0	0	0	0	0	0	0	0	0	0	0	0	0	0	0	0	0	0	0	0	0	0	0	0	0	0	0	0	0	0	0	0	0	0	0	0	0	0	0	0	0	0	0	0	0
0	0	0	0	0	0	0	0	0	0	0	0	0	0	0	0	0	0	0	0	0	0	0	0	0	0	0	0	0	0	0	0	0	0	0	0	0	0	0	0	0	0	0	0	0	0	0	0	0	0
0	0	0	0	0	0	0	0	0	0	0	0	0	0	0	0	0	0	0	0	0	0	0	0	0	0	0	0	0	0	0	0	0	0	0	0	0	0	0	0	0	0	0	0	0	0	0	0	0	0
0	0	0	0	0	0	0	0	0	0	0	0	0	0	0	0	0	0	0	0	0	0	0	0	0	0	0	0	0	0	0	0	0	0	0	0	0	0	0	0	0	0	0	0	0	0	0	0	0	0
0	0	0	0	0	0	0	0	0	0	0	0	0	0	0	0	0	0	0	0	0	0	0	0	0	0	0	0	0	0	0	0	0	0	0	0	0	0	0	0	0	0	0	0	0	0	0	0	0	0
0	0	0	0	0	0	0	0	0	0	0	0	0	0	0	0	0	0	0	0	0	0	0	0	0	0	0	0	0	0	0	0	0	0	0	0	0	0	0	0	0	0	0	0	0	0	0	0	0	0
0	0	0	0	0	0	0	0	0	0	0	0	0	0	0	0	0	0	0	0	0	0	0	0	0	0	0	0	0	0	0	0	0	0	0	0	0	0	0	0	0	0	0	0	0	0	0	0	0	0
0	0	0	0	0	0	0	0	0	0	0	0	0	0	0	0	0	0	0	0	0	0	0	0	0	0	0	0	0	0	0	0	0	0	0	0	0	0	0	0	0	0	0	0	0	0	0	0	0	0
0	0	0	0	0	0	0	0	0	0	0	0	0	0	0	0	0	0	0	0	0	0	0	0	0	0	0	0	0	0	0	0	0	0	0	0	0	0	0	0	0	0	0	0	0	0	0	0	0	0
0	0	0	0	0	0	0	0	0	0	0	0	0	0	0	0	0	0	0	0	0	0	0	0	0	0	0	0	0	0	0	0	0	0	0	0	0	0	0	0	0	0	0	0	0	0	0	0	0	0
0	0	0	0	0	0	0	0	0	0	0	0	0	0	0	0	0	0	0	0	0	0	0	0	0	0	0	0	0	0	0	0	0	0	0	0	0	0	0	0	0	0	0	0	0	0	0	0	0	0
0	0	0	0	0	0	0	0	0	0	0	0	0	0	0	0	0	0	0	0	0	0	0	0	0	0	0	0	0	0	0	0	0	0	0	0	0	0	0	0	0	0	0	0	0	0	0	0	0	0
0	0	0	0	0	0	0	0	0	0	0	0	0	0	0	0	0	0	0	0	0	0	0	0	0	0	0	0	0	0	0	0	0	0	0	0	0	0	0	0	0	0	0	0	0	0	0	0	0	0
0	0	0	0	0	0	0	0	0	0	0	0	0	0	0	0	0	0	0	0	0	0	0	0	0	0	0	0	0	0	0	0	0	0	0	0	0	0	0	0	0	0	0	0	0	0	0	0	0	0
0	0	0	0	0	0	0	0	0	0	0	0	0	0	0	0	0	0	0	0	0	0	0	0	0	0	0	0	0	0	0	0	0	0	0	0	0	0	0	0	0	0	0	0	0	0	0	0	0	0
0	0	0	0	0	0	0	0	0	0	0	0	0	0	0	0	0	0	0	0	0	0	0	0	0	0	0	0	0	0	0	0	0	0	0	0	0	0	0	0	0	0	0	0	0	0	0	0	0	0
0	0	0	0	0	0	0	0	0	0	0	0	0	0	0	0	0	0	0	0	0	0	0	0	0	0	0	0	0	0	0	0	0	0	0	0	0	0	0	0	0	0	0	0	0	0	0	0	0	0
0	0	0	0	0	0	0	0	0	0	0	0	0	0	0	0	0	0	0	0	0	0	0	0	0	0	0	0	0	0	0	0	0	0	0	0	0	0	0	0	0	0	0	0	0	0	0	0	0	0
0	0	0	0	0	0	0	0	0	0	0	0	0	0	0	0	0	0	0	0	0	0	0	0	0	0	0	0	0	0	0	0	0	0	0	0	0	0	0	0	0	0	0	0	0	0	0	0	0	0
0	0	0	0	0	0	0	0	0	0	0	0	0	0	0	0	0	0	0	0	0	0	0	0	0	0	0	0	0	0	0	0	0	0	0	0	0	0	0	0	0	0	0	0	0	0	0	0	0	0
0	0	0	0	0	0	0	0	0	0	0	0	0	0	0	0	0	0	0	0	0	0	0	0	0	0	0	0	0	0	0	0	0	0	0	0	0	0	0	0	0	0	0	0	0	0	0	0	0	0
0	0	0	0	0	0	0	0	0	0	0	0	0	0	0	0	0	0	0	0	0	0	0	0	0	0	0	0	0	0	0	0	0	0	0	0	0	0	0	0	0	0	0	0	0	0	0	0	0	0
0	0	0	0	0	0	0	0	0	0	0	0	0	0	0	0	0	0	0	0	0	0	0	0	0	0	0	0	0	0	0	0	0	0	0	0	0	0	0	0	0	0	0	0	0	0	0	0	0	0
0	0	0	0	0	0	0	0	0	0	0	0	0	0	0	0	0	0	0	0	0	0	0	0	0	0	0	0	0	0	0	0	0	0	0	0	0	0	0	0	0	0	0	0	0	0	0	0	0	0
0	0	0	0	0	0	0	0	0	0	0	0	0	0	0	0	0	0	0	0	0	0	0	0	0	0	0	0	0	0	0	0	0	0	0	0	0	0	0	0	0	0	0	0	0	0	0	0	0	0
0	0	0	0	0	0	0	0	0	0	0	0	0	0	0	0	0	0	0	0	0	0	0	0	0	0	0	0	0	0	0	0	0	0	0	0	0	0	0	0	0	0	0	0	0	0	0	0	0	0
0	0	0	0	0	0	0	0	0	0	0	0	0	0	0	0	0	0	0	0	0	0	0	0	0	0	0	0	0	0	0	0	0	0	0	0	0	0	0	0	0	0	0	0	0	0	0	0	0	0
0	0	0	0	0	0	0	0	0	0	0	0	0	0	0	0	0	0	0	0	0	0	0	0	0	0	0	0	0	0	0	0	0	0	0	0	0	0	0	0	0	0	0	0	0	0	0	0	0	0
0	0	0	0	0	0	0	0	0	0	0	0	0	0	0	0	0	0	0	0	0	0	0	0	0	0	0	0	0	0	0	0	0	0	0	0	0	0	0	0	0	0	0	0	0	0	0	0	0	0
0	0	0	0	0	0	0	0	0	0	0	0	0	0	0	0	0	0	0	0	0	0	0	0	0	0	0	0	0	0	0	0	0	0	0	0	0	0	0	0	0	0	0	0	0	0	0	0	0	0
0	0	0	0	0	0	0	0	0	0	0	0	0	0	0	0	0	0	0	0	0	0	0	0	0	0	0	0	0	0	0	0	0	0	0	0	0	0	0	0	0	0	0	0	0	0	0	0	0	0
0	0	0	0	0	0	0	0	0	0	0	0	0	0	0	0	0	0	0	0	0	0	0	0	0	0	0	0	0	0	0	0	0	0	0	0	0	0	0	0	0	0	0	0	0	0	0	0	0	0
0	0	0	0	0	0	0	0	0	0	0	0	0	0	0	0	0	0	0	0	0	0	0	0	0	0	0	0	0	0	0	0	0	0	0	0	0	0	0	0	0	0	0	0	0	0	0	0	0	0
[truncated: 351 more columns]

## Sheet: fig2b
Matrix of the hot graph
0	0	1	0	1	0	0	0	0	0	1	0	0	0	1	0	2	0	1	1	1	1	1	1	1	1	1	1	0	2	0	0	1	1	3	1	0	1	2	0	2	0	0	1	2	3	2	1	3	1
0	0	1	0	0	0	3	1	2	1	2	0	0	1	2	3	2	0	0	0	1	2	0	0	0	0	2	0	1	4	1	1	2	2	2	0	2	6	5	4	3	4	6	5	4	3	7	5	5	4
1	2	2	0	0	0	2	0	1	2	2	2	1	3	2	3	0	1	0	0	2	1	3	3	4	1	2	1	2	4	3	2	4	0	3	3	1	1	1	5	4	8	3	3	3	4	5	4	5	5
2	0	2	2	0	3	2	1	3	1	1	4	1	3	3	4	2	3	6	2	3	3	1	4	3	3	6	2	3	4	3	8	3	5	4	1	8	3	2	2	4	12	7	8	5	6	11	6	10	11
1	2	0	3	1	0	1	2	1	3	3	0	2	2	4	3	1	4	1	1	4	4	1	2	4	4	5	6	1	4	4	3	2	3	7	4	6	8	4	6	4	5	8	9	8	9	9	9	8	9
1	1	2	1	1	0	3	1	1	3	0	4	2	3	4	2	3	4	3	7	0	2	4	2	5	6	7	4	6	4	5	9	3	1	5	7	4	9	6	5	12	7	7	3	10	10	11	9	6	11
1	1	4	1	2	4	3	2	2	5	0	1	8	3	7	4	0	3	4	1	0	4	3	4	5	2	10	11	3	6	3	7	5	4	6	5	7	3	5	7	13	7	7	9	12	9	8	6	17	12
1	1	3	1	7	3	2	4	4	1	3	6	3	3	3	3	2	3	6	5	7	5	3	7	2	4	7	9	6	6	8	6	5	7	5	5	7	3	8	10	11	21	10	17	15	16	7	13	16	13
1	3	5	5	3	2	6	3	3	5	5	8	4	4	6	5	5	9	1	5	6	1	7	10	5	7	6	6	9	6	10	7	5	4	7	9	8	8	15	17	12	12	10	12	17	15	12	11	15	13
3	4	4	9	4	3	2	7	3	2	5	5	6	8	11	5	9	4	8	5	4	5	6	8	9	8	9	10	4	9	13	11	4	8	4	6	10	5	14	8	9	13	14	15	13	9	16	18	8	22
1	3	2	5	7	3	4	2	2	2	4	5	1	6	10	7	5	9	4	2	3	3	7	6	11	5	13	10	8	2	5	5	7	11	9	11	17	7	12	16	10	17	16	18	17	20	11	16	24	20
3	5	6	7	4	3	9	3	6	6	7	6	6	7	6	7	5	5	4	3	6	3	4	9	6	10	9	14	16	10	6	9	11	10	8	11	10	9	6	12	15	15	16	21	21	18	11	18	11	23
2	2	2	5	2	4	2	5	1	4	4	2	4	6	3	7	8	13	11	11	8	10	10	4	6	7	10	6	5	15	6	9	4	7	13	3	15	11	19	8	12	15	24	13	19	20	23	23	13	23
0	4	5	7	4	4	5	6	5	7	6	1	7	8	8	9	5	5	7	10	9	4	8	10	7	10	10	9	12	16	6	10	8	9	8	12	9	7	12	16	19	13	20	22	20	21	15	17	20	20
6	4	6	5	5	3	4	6	2	2	9	9	7	5	9	11	7	6	11	8	2	8	12	8	5	9	12	11	10	4	13	11	9	6	9	5	10	13	15	14	21	24	14	21	18	16	23	26	26	27
4	6	5	3	8	6	3	4	7	7	7	7	9	6	6	6	10	7	7	4	7	10	7	5	9	10	11	12	10	7	6	3	12	8	6	7	13	15	13	13	14	15	14	15	22	21	25	21	22	26
4	7	4	8	3	4	7	5	3	7	9	8	9	11	8	8	4	9	4	5	14	10	8	12	12	18	16	10	6	10	15	10	13	16	10	12	9	14	15	16	20	14	15	21	14	17	14	18	23	22
1	7	9	7	4	3	5	9	8	8	6	8	11	11	6	11	9	11	5	14	7	11	8	9	10	13	12	11	11	13	10	11	12	9	12	6	13	16	17	15	10	21	20	15	18	22	37	18	26	29
1	2	6	4	6	7	3	11	6	7	11	6	7	9	11	6	11	9	8	9	9	8	7	10	12	9	7	10	13	13	7	13	17	12	10	12	11	19	16	19	18	15	21	18	24	31	24	13	22	25
3	4	5	7	3	5	5	3	4	6	7	9	8	14	10	11	10	5	11	9	6	8	8	8	14	10	18	7	9	9	9	12	9	9	15	9	9	9	11	27	20	18	18	35	18	15	15	17	26	23
2	5	11	7	7	2	10	4	9	10	3	4	9	11	5	7	14	15	15	7	11	8	7	7	12	14	15	11	16	12	13	16	7	12	12	20	25	12	19	18	18	19	15	27	25	26	28	25	24	18
3	1	6	4	3	6	8	8	11	3	6	2	6	7	6	10	9	7	12	6	13	12	11	8	9	11	13	10	10	13	19	16	11	11	16	12	9	10	13	20	10	18	34	22	21	25	18	19	23	32
1	4	14	9	3	11	5	5	2	10	7	6	9	13	12	5	9	7	17	15	9	11	6	6	11	12	11	7	15	13	10	23	14	17	9	16	10	17	13	22	12	20	15	24	24	28	21	18	23	22
1	5	8	3	1	6	8	5	6	10	7	7	7	13	12	14	12	8	12	13	9	8	9	10	12	11	11	12	17	22	18	10	9	17	9	15	13	16	10	25	25	24	24	25	26	23	24	25	19	26
3	8	10	4	8	5	10	8	14	8	13	9	11	10	14	11	11	9	12	3	12	4	13	9	16	18	14	12	12	16	14	19	10	17	15	19	18	12	12	20	24	24	24	27	23	27	25	31	25	28
6	10	7	8	9	6	8	5	6	5	4	11	6	16	12	14	9	16	21	8	19	13	13	6	10	13	12	16	19	13	17	14	15	13	18	18	9	16	26	26	23	22	25	19	29	18	23	27	20	32
4	10	6	5	15	5	9	7	7	10	10	2	7	8	8	12	11	9	13	13	11	5	10	10	13	12	18	20	9	12	10	21	10	14	14	18	21	20	14	18	15	26	28	24	25	28	26	19	29	20
6	12	8	8	13	7	16	12	14	13	8	11	13	11	13	14	4	13	16	8	7	12	11	14	6	13	11	13	19	12	9	16	22	20	13	12	12	12	21	24	23	15	25	30	25	25	32	21	23	24
4	10	8	9	7	6	10	11	10	8	10	7	6	8	15	9	10	17	10	17	15	11	15	6	11	8	20	21	12	13	16	9	9	9	20	15	19	12	16	15	13	29	24	30	25	30	22	33	27	20
3	5	12	10	11	4	9	4	4	5	6	12	9	9	12	8	13	21	16	12	13	8	11	9	13	15	14	15	22	20	11	12	16	19	13	11	17	21	13	16	25	16	27	20	28	27	19	14	20	22
1	8	7	10	7	4	9	9	10	11	7	9	10	10	14	23	24	20	14	12	9	13	18	13	9	15	15	12	16	14	12	16	18	20	18	16	14	20	19	19	11	20	18	26	30	29	29	31	20	22
1	8	11	7	9	7	10	7	10	9	12	9	10	7	14	17	15	12	13	9	16	11	14	12	8	17	8	13	19	9	16	19	20	10	17	13	14	14	21	23	21	18	19	28	20	21	24	26	31	22
5	6	10	9	8	10	7	5	6	6	9	9	12	17	13	19	7	10	10	9	13	10	15	15	16	19	16	8	14	10	16	14	11	16	18	20	17	24	14	21	17	22	19	27	27	35	30	29	23	30
6	8	6	2	7	10	8	10	7	14	5	8	11	9	14	14	8	9	10	6	13	9	16	18	18	16	11	18	13	13	13	12	15	18	15	12	13	18	15	10	25	24	24	22	20	20	27	35	21	22
4	9	15	6	7	10	8	4	12	13	8	7	12	9	10	12	10	15	15	15	15	15	11	16	11	14	17	16	11	20	13	19	10	10	16	16	17	11	19	19	16	22	22	21	23	21	27	35	27	30
4	6	5	17	10	6	8	11	8	11	9	12	7	8	16	15	9	11	15	14	15	13	12	12	9	12	21	17	16	16	23	17	16	19	18	10	11	15	20	21	19	16	26	24	27	42	23	35	22	15
3	4	14	6	17	15	10	13	10	9	6	6	10	10	7	10	11	11	10	16	10	15	15	12	11	10	12	15	16	18	20	17	21	15	21	16	20	13	18	16	15	24	17	14	25	25	29	23	24	29
2	8	13	6	9	5	15	8	6	12	12	10	10	9	10	12	9	19	9	18	18	13	13	14	7	17	18	13	20	26	21	19	14	12	9	23	21	26	19	13	22	21	12	23	30	26	27	34	23	21
1	7	15	8	9	13	6	11	10	8	7	4	13	12	6	13	10	12	15	16	9	7	11	10	13	17	17	12	21	14	11	23	24	10	27	22	16	18	15	20	14	15	25	20	24	36	23	31	23	30
5	8	10	5	10	9	14	12	3	11	5	8	9	9	15	14	10	18	24	22	18	16	18	8	28	12	15	17	11	24	20	12	12	22	28	14	15	14	14	15	12	20	19	29	19	20	20	18	28	19
2	9	13	6	15	4	12	9	15	6	7	9	9	13	10	18	21	13	13	11	15	16	20	20	13	16	19	15	11	15	15	21	17	17	13	25	13	23	20	20	18	23	25	18	20	28	34	40	22	27
4	8	8	9	13	14	13	13	9	15	14	7	12	11	14	11	14	15	14	14	16	15	15	9	25	17	12	18	15	14	16	18	26	27	19	21	20	17	20	16	31	12	23	27	26	17	28	25	23	28
6	11	5	17	3	7	19	11	11	7	14	5	7	12	16	9	15	12	17	15	15	14	17	13	20	15	18	12	15	22	18	21	22	17	19	22	20	14	24	15	16	23	20	27	25	28	29	26	26	25
7	7	10	11	10	10	13	15	9	16	10	9	9	7	11	15	12	10	14	20	16	14	15	16	14	14	10	17	10	17	23	17	20	30	22	21	19	19	20	9	23	23	23	20	24	13	25	23	25	31
3	11	8	11	10	8	10	5	12	12	8	6	13	13	10	11	15	23	16	15	10	14	15	6	12	6	12	15	18	17	18	16	23	19	24	18	19	24	13	22	18	20	18	18	26	20	25	24	30	33
2	10	10	12	7	9	19	16	10	14	10	6	4	7	11	12	6	12	14	16	10	12	17	17	20	18	11	11	10	15	20	17	15	31	14	30	21	15	20	17	26	17	10	18	18	26	26	25	31	17
6	8	7	12	11	8	8	6	13	11	13	7	7	11	13	11	13	14	8	13	10	22	12	13	11	11	14	13	19	21	18	21	15	26	20	25	15	17	12	21	15	26	18	25	18	22	23	28	25	21
3	9	8	9	10	13	7	7	15	11	13	5	8	15	13	10	16	13	13	5	13	10	11	16	18	14	11	12	10	13	21	19	20	14	23	19	15	14	24	17	12	17	15	21	13	22	21	28	27	29
3	7	12	14	12	10	9	13	17	4	6	12	11	15	11	14	24	8	17	17	19	19	24	19	15	11	13	7	17	15	19	24	22	18	13	14	21	18	15	18	15	21	19	21	29	14	18	22	24	24
5	13	11	14	16	13	4	6	9	15	8	10	5	9	11	13	7	14	18	8	15	14	10	11	16	8	11	17	9	12	16	24	16	19	18	14	17	23	16	17	20	19	18	17	21	19	14	19	20	21
6	10	14	8	3	9	10	10	9	12	11	10	11	8	11	11	13	19	8	8	21	12	20	17	17	15	13	18	13	14	20	14	14	15	14	19	16	20	23	25	19	16	16	16	13	19	25	19	30	26
4	14	12	15	15	11	15	11	15	15	12	9	3	12	14	16	9	11	8	11	19	13	13	23	11	12	14	13	16	12	23	21	26	26	20	19	15	22	22	19	14	13	20	19	20	13	31	23	16	30
5	10	5	5	11	8	13	9	7	8	11	11	10	14	13	7	18	15	11	7	13	14	12	11	14	10	10	8	20	19	17	15	16	23	19	22	23	18	17	17	12	15	17	17	21	21	20	21	16	27
6	9	8	13	8	11	13	9	14	13	8	14	7	10	9	10	12	11	6	22	11	15	13	11	13	23	14	14	15	10	13	13	18	15	25	14	14	15	16	22	24	14	12	20	17	16	28	16	23	21
2	9	4	10	14	15	11	8	15	13	12	9	10	12	14	9	10	9	6	12	16	15	9	17	20	16	12	9	14	19	13	17	18	15	10	10	24	15	18	19	12	18	22	20	16	25	19	25	26	31
11	13	7	9	6	3	14	18	4	11	8	21	14	11	6	13	8	14	16	10	12	17	18	13	14	12	8	10	9	19	12	14	14	18	19	18	15	21	17	15	25	15	14	20	15	18	18	12	24	23
6	10	13	13	13	16	12	13	13	10	13	10	15	11	14	14	12	16	14	10	9	15	16	17	14	9	16	10	11	15	12	12	17	15	12	21	23	16	14	19	13	15	17	18	18	23	20	23	18	23
2	16	8	13	10	12	12	13	18	13	8	7	9	10	16	11	14	15	11	13	15	8	18	7	14	10	13	13	13	17	14	14	11	19	18	20	19	18	23	20	21	21	17	14	23	14	18	20	16	15
2	11	14	12	8	10	12	12	8	14	16	13	12	21	15	13	10	16	11	10	14	19	13	14	19	15	8	13	11	15	12	11	11	14	15	12	16	17	15	17	20	25	19	21	13	19	16	21	25	28
4	7	6	7	15	7	10	7	14	10	17	9	12	10	10	8	10	7	16	7	11	19	14	20	17	15	7	17	18	11	13	13	12	12	10	11	20	18	14	20	16	25	11	10	17	21	12	12	18	22
3	9	10	5	15	10	14	12	6	12	8	7	11	13	10	13	14	6	10	7	14	20	11	13	12	14	6	7	10	11	18	16	13	17	10	10	14	19	17	20	15	21	21	19	22	16	26	22	24	24
3	9	14	11	9	13	10	10	3	10	15	10	14	11	8	11	12	12	10	12	17	17	13	17	13	19	12	12	11	12	13	20	21	13	16	17	19	18	27	21	21	27	14	27	17	11	17	12	24	34
5	13	11	12	8	12	12	14	15	14	15	8	8	8	10	10	11	11	18	6	7	17	15	11	12	12	19	12	22	19	10	9	16	18	11	18	17	27	16	20	16	18	13	26	18	15	22	19	21	22
6	6	13	14	8	15	9	15	11	14	16	11	8	9	11	12	12	8	14	13	11	12	14	14	3	12	8	11	8	10	14	19	14	16	25	14	17	16	16	14	19	12	16	25	12	23	12	20	14	16
4	14	5	7	11	12	12	11	9	9	18	7	15	12	6	6	13	12	12	13	9	6	17	11	12	10	15	15	14	17	12	20	16	12	14	19	19	26	19	12	19	16	27	14	16	20	12	17	20	13
5	9	9	11	13	11	7	7	12	17	13	11	16	9	7	11	9	14	13	13	14	7	10	17	10	15	13	11	16	5	13	14	8	22	10	23	19	18	9	6	22	19	21	15	17	14	20	25	16	22
4	10	7	10	10	11	17	17	14	13	19	13	7	10	9	10	7	16	12	11	11	12	14	16	14	17	14	16	12	7	14	10	8	20	19	19	18	20	19	16	24	18	18	26	22	28	24	20	17	16
5	12	14	14	15	8	9	18	9	13	12	16	5	14	11	13	5	13	12	7	13	9	9	17	15	10	10	22	13	21	14	18	18	11	16	13	25	18	25	20	20	23	20	21	22	16	12	20	22	33
8	8	6	14	9	12	13	10	12	14	10	7	9	19	14	10	8	8	10	15	10	12	12	10	20	16	17	9	17	10	12	11	13	19	10	12	12	14	17	18	15	22	22	16	18	24	20	20	15	24
2	12	13	13	13	11	14	11	8	10	12	9	12	10	11	14	17	19	19	12	15	14	16	14	15	8	18	12	13	19	11	17	15	9	9	14	12	25	18	19	15	15	25	20	24	19	14	25	22	25
4	10	12	11	10	7	6	13	12	19	8	12	10	17	13	13	13	8	10	12	10	13	13	14	10	9	16	8	11	14	15	14	10	10	8	18	10	15	22	11	11	17	16	20	21	14	11	22	19	22
4	9	12	10	10	11	11	13	12	16	11	14	13	18	9	13	17	10	9	7	17	15	14	22	8	7	10	19	12	13	11	7	13	14	16	19	15	15	14	11	19	14	16	13	19	15	14	19	16	24
6	17	9	11	8	8	16	12	11	6	14	15	16	11	8	15	10	12	14	9	12	9	17	15	8	15	10	16	17	15	15	10	20	17	26	13	8	12	16	17	17	16	25	17	25	21	19	23	14	22
5	9	13	14	9	10	14	14	12	7	17	8	13	11	12	17	13	15	12	19	13	10	19	16	12	15	9	9	12	12	15	10	11	14	14	12	15	14	14	21	15	14	15	9	12	21	21	21	10	18
3	14	11	13	13	10	12	12	14	8	22	9	16	12	8	7	8	14	8	13	13	11	13	8	18	11	11	12	15	12	9	13	16	15	13	18	10	15	19	17	11	12	12	18	22	15	28	15	15	12
6	14	12	9	7	13	8	16	23	9	7	11	11	13	15	9	9	10	12	17	11	12	14	14	16	17	12	15	18	12	12	10	12	17	20	15	13	18	16	14	16	19	27	22	28	21	18	23	15	21
3	7	10	9	14	9	6	7	7	9	14	13	13	8	12	11	9	12	11	14	13	9	9	11	9	14	13	6	15	18	11	11	13	15	15	19	17	12	14	21	20	11	15	17	17	20	13	19	18	15
10	8	9	10	7	11	8	9	9	12	9	5	14	13	12	18	13	9	15	9	14	13	16	12	21	9	15	12	15	21	8	14	21	13	20	22	11	13	12	20	12	16	23	17	16	25	21	18	13	20
9	9	19	10	14	7	10	12	12	12	15	7	15	10	17	13	13	11	10	18	16	19	14	14	8	13	13	11	16	11	13	16	11	20	17	13	14	16	18	15	15	13	9	18	17	16	22	13	30	13
6	6	6	11	12	12	8	6	18	8	8	7	11	14	12	8	15	18	9	14	6	19	8	12	10	10	15	8	14	19	15	15	10	11	16	15	18	18	19	14	13	17	12	14	16	19	21	19	20	20
4	15	11	15	10	10	13	4	12	8	14	11	7	5	13	22	8	15	10	13	9	8	7	17	19	14	15	13	14	17	10	12	16	14	16	14	17	11	18	24	15	7	15	11	15	16	20	16	18	26
3	14	9	10	12	14	11	12	11	13	10	14	17	11	17	12	14	10	12	11	15	11	16	9	19	12	11	11	14	7	18	9	9	13	20	17	17	11	17	21	18	20	18	14	21	18	19	15	17	21
1	5	11	11	6	14	8	14	11	17	14	10	13	16	14	9	13	18	13	13	20	8	5	7	13	13	15	13	12	15	18	17	14	14	16	18	14	18	13	21	12	18	9	14	22	19	19	19	21	20
7	8	14	10	11	10	12	8	15	7	12	7	13	15	7	11	15	11	14	12	9	11	11	9	15	21	15	17	12	17	17	11	18	13	19	10	20	7	12	11	17	10	11	11	12	22	16	17	18	17
4	11	17	9	12	10	13	18	20	6	9	13	8	6	8	12	14	20	10	11	12	10	13	10	16	14	8	17	12	12	12	16	15	10	16	18	13	10	12	21	10	15	12	19	29	16	16	20	19	9
4	12	11	15	10	15	11	14	8	12	16	13	12	12	11	10	18	12	15	12	15	14	14	15	14	13	18	13	10	13	16	16	11	9	14	22	10	18	21	13	15	18	11	17	21	11	26	25	23	16
2	9	11	8	5	17	12	9	8	12	11	16	16	15	12	15	13	10	16	16	13	11	6	14	13	9	12	10	7	12	20	13	17	12	15	17	9	21	17	11	15	19	19	11	28	18	25	16	13	12
5	7	3	14	6	13	14	8	8	13	8	9	13	14	12	13	15	9	17	10	7	16	13	13	15	17	10	19	12	21	11	15	12	8	15	27	19	10	17	12	11	12	18	19	11	13	21	16	14	28
2	13	14	16	8	13	10	13	9	6	10	13	10	11	21	7	12	13	11	6	13	11	14	14	14	16	19	14	12	11	14	9	8	13	15	17	13	5	20	18	13	13	14	15	13	13	22	11	23	16
5	10	9	7	12	8	5	11	7	10	13	15	10	12	17	18	10	17	17	12	15	12	11	12	13	14	10	10	13	11	16	16	17	12	16	15	13	20	17	14	15	9	18	19	25	16	25	19	21	19
3	5	8	8	15	15	8	14	6	13	15	10	17	11	8	9	9	8	13	17	10	9	13	12	13	18	19	11	8	8	16	11	19	13	11	8	11	9	14	17	9	13	19	19	14	17	25	24	18	20
2	11	7	10	13	8	11	3	6	5	8	8	11	14	17	9	13	12	18	18	16	17	11	19	13	19	12	17	12	12	10	14	13	21	9	13	14	16	15	6	16	21	16	14	16	14	11	15	13	15
7	7	15	13	10	7	10	5	7	19	12	10	10	19	19	18	14	11	15	14	17	15	14	10	12	12	11	11	8	19	24	9	17	18	12	16	16	16	18	13	15	22	11	9	14	19	15	21	12	21
8	11	10	9	10	10	12	10	4	12	12	10	14	15	9	14	13	18	14	12	9	17	14	8	14	14	9	10	10	13	9	14	16	19	16	12	14	15	14	18	15	16	22	14	14	17	14	24	16	18
6	10	4	13	14	14	9	13	13	16	14	13	13	10	10	10	16	11	13	12	17	12	12	8	8	13	12	17	12	9	23	22	12	18	14	17	14	16	13	14	18	10	15	16	16	22	19	23	13	19
4	17	14	12	15	10	6	13	6	10	10	15	14	10	15	6	14	15	12	16	12	17	13	13	16	8	13	12	15	12	15	10	15	18	26	15	11	19	15	6	21	18	11	13	12	20	12	14	13	19
1	11	13	12	8	11	11	6	15	12	15	11	9	14	17	10	14	10	9	12	16	12	12	12	19	19	12	13	15	14	11	11	14	18	14	18	20	14	16	7	19	14	14	16	18	19	23	24	17	18
7	7	12	13	17	9	11	12	15	6	13	9	14	14	15	10	11	9	10	14	10	11	11	23	18	15	15	10	15	12	8	10	13	14	22	17	15	11	21	17	13	16	8	16	17	15	16	16	12	24
7	10	13	14	10	10	9	10	20	11	10	7	8	13	10	10	16	17	15	17	15	18	11	7	14	18	12	9	13	12	17	13	13	15	13	15	19	14	20	15	14	12	21	18	17	14	18	17	20	12
6	10	8	11	9	13	11	11	12	12	16	10	13	10	11	17	6	17	15	11	14	18	19	14	10	14	11	14	16	15	18	22	13	19	14	12	15	16	19	8	16	15	18	19	17	20	17	11	22	26
5	14	8	13	15	12	18	13	8	12	12	9	9	9	10	11	15	9	20	12	16	11	15	8	9	13	14	16	10	9	18	15	11	21	20	19	13	24	24	9	15	12	12	10	12	21	18	14	13	16
4	13	6	15	8	10	8	5	8	14	7	10	17	10	14	13	12	18	13	9	16	15	14	14	16	11	13	15	21	16	19	19	15	12	17	21	14	23	15	15	15	17	16	16	17	13	15	16	15	16
2	9	8	6	9	7	6	6	17	16	14	11	6	11	10	13	11	13	9	22	18	12	12	18	24	12	21	11	6	15	18	12	12	14	19	16	12	16	11	12	16	15	26	16	12	17	21	19	13	27
7	12	16	13	10	5	12	10	15	13	8	9	13	13	19	13	11	9	15	12	15	11	12	26	11	15	20	13	15	14	17	13	19	10	13	20	23	13	18	20	21	30	15	12	16	21	19	15	20	13
6	15	7	9	9	13	9	18	10	14	12	15	13	14	12	6	8	16	13	11	3	10	16	10	20	18	17	15	20	8	15	15	19	18	20	9	17	17	14	17	16	21	16	13	18	14	13	13	13	14
3	10	10	9	9	14	15	7	11	10	9	8	10	16	11	23	16	10	15	9	15	7	6	20	13	23	13	13	15	14	13	15	17	15	13	9	13	16	19	20	10	22	16	16	18	18	15	9	17	15
2	8	8	10	5	15	10	13	9	12	18	10	18	8	10	16	17	17	19	13	12	18	22	12	17	14	15	15	18	17	17	15	22	16	15	14	12	16	18	16	10	22	15	20	15	20	16	14	23	17
4	14	8	15	13	11	12	8	9	15	16	19	14	15	11	15	13	12	14	11	19	14	8	9	14	12	24	17	15	17	11	17	18	17	16	16	10	15	11	10	13	21	15	20	12	24	18	25	13	24
3	8	8	16	7	12	11	11	6	14	9	13	17	5	11	18	7	13	15	10	14	17	12	17	14	12	19	17	11	12	20	18	13	16	12	15	22	17	17	11	14	26	20	19	24	20	20	14	20	17
4	9	10	9	9	14	11	9	8	13	14	15	12	12	11	11	11	15	9	9	14	11	12	17	11	16	17	11	11	10	12	17	19	18	9	12	10	13	17	14	23	19	23	16	11	13	24	14	18	20
8	7	13	15	17	8	8	11	13	11	20	8	10	6	8	13	10	8	13	9	17	21	12	14	17	21	15	13	11	15	16	15	20	15	14	17	16	15	17	17	17	16	16	15	16	12	18	29	18	17
4	9	7	12	9	12	11	15	11	9	15	7	15	8	7	10	7	17	11	13	12	11	11	14	23	12	18	13	10	15	21	20	11	10	13	13	21	20	24	22	19	13	24	13	19	20	12	16	17	26
6	6	8	8	9	10	6	7	12	15	8	18	10	13	14	12	9	11	10	11	8	10	17	12	17	13	15	13	13	8	13	16	11	20	19	16	11	19	15	18	16	15	12	12	19	25	17	31	14	24
3	3	13	10	9	13	10	11	10	12	13	14	9	12	8	13	12	12	14	17	13	12	19	17	13	16	11	18	18	10	15	20	9	18	11	14	10	18	16	18	16	16	14	21	19	17	30	14	23	18
4	10	9	11	6	8	14	10	9	11	11	7	15	12	8	7	18	14	18	11	11	13	9	9	9	11	20	10	11	17	8	15	14	18	20	23	12	19	19	11	13	15	16	17	20	19	11	16	19	21
3	9	11	4	9	11	10	10	6	9	13	12	6	15	20	13	10	8	14	9	18	22	15	11	8	16	11	8	17	18	19	17	16	22	13	23	14	19	16	17	24	22	19	13	20	22	22	16	25	19
4	8	12	7	7	6	11	6	10	10	13	10	11	14	9	12	10	9	12	9	13	11	18	14	14	21	22	13	7	22	15	13	22	10	12	18	17	12	19	18	21	14	24	18	21	13	6	22	21	18
6	13	9	5	10	11	10	10	9	8	10	17	10	19	7	13	15	18	10	8	11	8	11	11	17	13	13	15	21	10	19	24	14	16	26	17	19	15	19	22	19	15	14	22	18	18	18	25	23	25
5	7	11	10	10	9	9	10	12	12	10	15	11	16	13	16	10	9	6	14	15	11	13	17	11	15	12	12	22	13	13	11	13	12	14	26	13	22	11	9	12	20	16	10	18	19	11	24	27	19
5	7	9	5	5	11	9	11	6	11	11	19	14	9	12	11	7	10	18	11	14	12	9	7	21	12	8	20	11	10	16	12	15	19	14	15	17	11	23	13	16	18	21	17	13	16	9	20	15	25
3	3	9	5	10	6	8	8	7	12	10	13	5	12	19	12	12	10	21	7	17	14	12	12	18	17	15	21	14	20	16	18	17	19	16	14	18	15	21	14	23	17	15	18	21	23	13	18	14	12
2	8	6	10	9	11	9	11	11	10	13	10	13	16	7	9	12	13	18	8	5	14	12	14	10	16	14	16	13	19	15	19	17	18	10	16	10	21	18	19	14	22	16	19	15	10	21	21	15	28
8	12	9	7	10	7	11	15	8	10	8	13	20	11	6	15	11	10	15	8	11	8	8	16	13	9	15	20	16	15	8	15	10	15	16	11	18	14	19	22	19	26	18	21	12	11	13	17	14	31
2	7	6	5	7	4	10	10	5	13	13	13	10	11	7	5	13	17	12	9	9	10	20	18	8	11	10	17	9	10	22	8	14	14	14	7	18	14	19	15	24	12	15	24	12	15	14	13	21	19
3	4	11	9	3	8	10	5	8	4	7	7	7	12	9	9	19	12	8	16	16	9	12	11	13	8	13	9	10	11	17	13	18	11	17	8	15	15	20	13	12	20	12	22	17	15	19	15	15	34
3	6	16	5	6	8	9	5	11	9	1	8	5	16	9	9	15	8	12	16	14	11	18	14	9	12	7	17	9	12	13	12	11	16	8	8	18	19	12	22	20	23	11	20	20	17	25	16	15	18
3	4	8	6	6	13	15	9	7	9	4	10	8	11	14	12	11	14	8	14	10	11	19	12	8	9	13	11	15	12	14	9	12	13	17	18	15	18	12	16	9	10	23	8	29	11	17	14	12	14
3	3	4	14	7	9	14	4	8	6	7	13	13	15	14	14	9	12	9	8	10	9	10	18	7	16	13	15	12	10	10	19	12	16	21	18	11	21	10	20	19	24	23	13	22	21	11	29	13	19
6	10	6	8	11	10	6	7	5	7	5	14	8	6	6	11	12	10	8	14	12	8	4	10	10	12	10	15	10	17	16	13	12	18	16	11	22	19	6	21	22	20	17	15	16	10	21	17	17	19
3	6	8	7	9	8	5	14	11	7	9	10	19	9	8	10	15	10	15	12	11	8	9	18	15	8	13	15	14	15	12	17	7	7	17	21	14	14	17	17	20	20	18	20	14	18	9	16	18	15
2	10	9	5	6	1	6	7	9	7	7	9	9	8	5	14	9	7	11	10	12	15	10	11	14	15	11	17	15	14	14	12	16	14	10	15	11	16	11	12	12	15	13	13	17	14	18	20	23	13
3	10	1	11	7	8	10	10	3	12	8	6	12	9	6	14	9	7	10	7	4	10	7	9	7	8	14	12	6	10	17	18	10	17	13	21	12	13	18	15	22	21	15	14	22	10	15	19	12	23
5	5	5	4	6	9	7	7	7	13	12	6	8	6	8	9	10	8	10	8	9	10	5	18	10	10	15	9	14	8	10	8	7	12	10	21	11	18	10	5	11	15	15	22	12	17	16	16	12	17
2	6	4	10	4	3	2	10	7	6	3	6	9	9	4	14	9	13	12	12	10	10	12	10	14	11	10	10	11	8	18	13	11	16	19	15	15	9	17	13	11	17	18	13	13	22	21	17	17	16
1	4	6	9	7	4	10	9	8	13	3	11	8	10	5	9	8	5	6	6	12	8	13	10	15	8	7	8	11	12	9	12	11	9	14	13	10	19	14	10	11	12	13	23	16	16	16	24	16	16
4	10	8	3	6	6	11	15	5	10	7	6	10	8	7	11	8	6	8	11	11	11	9	11	14	14	13	6	11	14	6	11	3	14	13	10	11	11	17	20	11	8	19	22	13	14	18	14	13	10
1	5	8	5	4	5	10	6	10	12	9	11	9	7	8	12	8	11	6	8	12	5	3	9	7	11	16	4	5	13	10	10	14	18	15	13	19	14	7	13	11	18	14	11	19	11	19	18	10	8
7	7	5	8	8	7	4	7	8	9	8	7	7	13	9	4	3	5	6	9	8	7	10	13	8	14	15	16	15	7	19	7	10	19	14	10	10	11	15	5	10	16	15	17	16	9	14	18	10	19
2	5	5	5	4	5	6	7	1	10	13	14	7	8	3	6	9	7	10	9	5	9	13	5	16	12	9	8	13	11	15	16	6	8	16	12	6	9	10	12	14	15	13	21	16	17	10	22	18	16
4	4	6	5	3	5	1	4	6	6	6	7	10	7	5	9	7	7	7	11	12	12	6	10	11	11	15	6	10	13	8	10	11	11	16	14	9	6	15	9	10	7	16	19	15	10	15	16	16	21
6	7	9	6	6	4	4	5	6	3	3	5	10	8	9	11	11	8	10	12	7	6	11	6	7	7	4	7	14	9	21	12	13	9	18	12	9	25	16	11	17	11	17	16	10	13	15	15	11	15
4	5	4	4	4	6	4	4	6	6	5	7	5	8	5	9	4	10	10	7	11	11	6	9	9	12	3	11	11	10	14	15	7	9	13	13	13	11	17	8	9	9	16	14	14	7	13	11	12	18
3	6	4	5	9	5	4	6	6	7	8	3	6	8	8	13	10	5	12	8	10	4	4	8	9	8	7	7	8	8	13	14	11	7	11	8	11	15	13	12	8	15	10	12	7	15	6	13	12	12
2	2	9	5	9	7	4	6	9	5	2	4	7	6	3	6	11	9	7	7	6	5	7	15	6	9	6	8	6	19	10	17	16	10	17	7	10	8	8	13	9	12	15	10	12	7	9	16	21	12
5	2	5	6	5	6	3	6	3	5	8	4	10	7	6	4	9	7	3	5	6	12	8	5	4	6	12	11	10	12	11	7	11	9	7	15	8	11	16	8	7	12	19	17	8	13	12	9	13	9
4	3	7	3	6	5	7	2	4	3	6	7	9	9	10	3	7	7	11	7	1	7	9	5	5	7	10	8	8	8	9	10	13	10	5	9	12	9	8	10	10	8	11	7	8	15	14	10	11	17
3	4	4	3	3	10	4	6	2	4	6	4	6	7	4	3	8	5	3	5	10	5	9	8	6	12	4	9	10	8	7	8	16	11	10	8	6	13	10	17	7	9	10	11	12	12	10	17	12	12
4	5	3	6	3	6	5	5	4	4	2	5	7	4	6	2	6	7	5	8	9	8	6	7	9	4	7	10	8	5	6	4	9	7	8	14	9	8	11	14	11	9	10	9	9	10	10	17	13	6
3	3	4	1	1	2	4	5	9	6	3	6	8	2	5	5	8	6	4	5	5	9	9	8	7	5	7	9	2	5	10	6	8	10	11	5	4	9	10	10	8	8	10	11	14	14	7	9	8	11
2	3	6	4	2	5	4	5	5	4	3	5	3	5	7	2	10	7	10	5	2	8	5	5	7	10	2	8	6	10	9	7	4	7	6	9	14	12	13	11	9	8	14	9	8	7	13	12	16	7
2	5	6	4	3	7	5	2	2	3	1	6	4	11	10	7	6	4	3	3	4	8	3	8	9	7	7	7	8	8	9	9	6	10	9	7	6	7	10	5	16	10	8	5	7	13	13	4	6	4
0	3	2	6	4	1	5	5	3	5	6	11	9	3	5	3	3	9	9	3	7	6	7	4	7	7	6	4	9	6	3	4	3	11	5	12	9	9	13	16	7	11	6	7	15	11	10	9	10	6
0	3	6	4	4	6	4	4	6	4	5	3	9	7	7	9	5	7	7	4	9	2	10	8	9	10	1	10	5	3	4	5	3	6	6	10	5	5	5	7	8	12	9	11	13	11	12	6	11	10
0	4	4	8	4	2	3	2	6	6	6	3	4	5	8	3	4	4	4	5	4	7	4	8	5	5	7	6	6	7	4	4	7	15	8	5	9	4	14	7	10	6	3	6	7	10	6	10	11	12
1	2	3	4	4	1	3	4	6	11	1	6	7	4	2	5	7	3	6	1	6	6	6	3	3	1	6	5	4	7	5	5	9	13	6	16	6	3	8	8	6	11	6	9	13	8	12	7	11	6
1	3	3	4	4	2	5	3	5	5	3	6	5	3	11	2	7	1	6	2	3	5	4	5	5	5	5	10	8	3	4	10	6	4	7	6	9	8	5	6	6	10	5	7	7	12	7	6	10	10
1	2	7	5	1	4	3	4	3	3	5	4	2	5	8	3	6	8	3	2	3	2	5	5	9	8	1	6	5	2	10	5	5	2	5	9	5	10	8	7	8	7	5	3	11	11	8	7	10	7
2	2	7	5	4	2	4	3	5	5	2	4	1	6	3	6	2	6	4	5	4	6	4	6	6	5	4	3	2	7	5	3	11	4	7	6	8	5	6	6	2	5	11	6	11	5	6	7	4	12
2	2	1	7	3	2	2	4	1	2	6	3	3	4	4	5	6	6	2	7	6	5	4	3	4	6	3	5	1	4	5	3	6	5	5	5	7	5	3	6	5	4	6	8	4	4	7	5	6	6
1	5	1	2	1	2	4	7	3	5	6	4	5	7	5	2	5	8	4	3	4	11	5	5	3	7	6	6	6	4	5	7	5	6	4	3	11	8	7	8	5	7	10	6	6	2	8	5	6	8
1	3	2	2	2	4	2	4	4	2	5	8	5	4	3	4	5	5	4	5	3	5	4	4	4	4	5	5	7	9	6	3	1	1	5	5	5	7	5	6	4	6	3	9	3	2	4	15	9	7
2	3	2	2	4	2	3	3	2	5	3	4	6	4	11	4	5	2	1	4	3	3	5	7	7	2	6	8	4	4	5	7	6	0	3	5	3	4	4	10	8	5	4	7	9	4	5	6	7	5
1	1	6	3	2	4	3	9	5	4	3	4	7	1	5	2	1	4	3	3	4	6	3	3	2	6	3	1	1	3	10	4	5	7	4	8	4	4	4	5	7	6	11	5	9	6	7	4	7	8
1	3	2	5	3	2	2	4	1	4	8	4	1	5	3	3	1	5	5	3	3	6	2	2	4	5	7	1	3	9	6	9	3	4	4	5	5	0	6	4	2	4	7	5	9	2	2	8	3	6
1	2	5	3	3	1	6	3	3	2	2	4	6	1	4	4	0	5	3	6	3	2	1	3	6	5	5	6	3	6	7	4	2	4	0	5	3	2	9	5	9	9	1	6	7	5	7	4	5	4
1	2	2	3	3	4	7	2	3	2	2	5	5	3	2	3	2	5	1	6	7	3	4	2	7	2	2	3	6	2	4	7	2	4	4	3	5	1	3	5	6	5	4	2	4	6	7	6	4	8
1	3	4	2	1	5	1	4	3	5	8	2	3	2	3	1	4	3	2	2	6	6	0	1	2	2	3	4	6	0	0	7	3	2	4	3	5	4	2	7	6	3	10	6	1	7	7	4	5	3
3	7	2	2	1	3	2	1	5	3	5	5	4	2	8	3	0	2	1	3	4	2	2	4	4	3	5	3	8	2	7	6	1	4	7	2	2	7	5	2	4	5	4	2	2	7	9	2	5	2
2	1	1	1	4	1	3	3	1	2	4	3	4	3	3	4	3	2	1	1	3	4	4	5	1	2	0	6	4	7	3	5	2	2	2	5	5	7	2	2	4	4	0	4	3	3	7	9	6	3
1	1	1	3	1	1	3	3	3	6	2	3	1	2	3	1	3	2	2	0	1	3	4	5	4	2	2	2	0	0	4	4	5	2	3	2	3	2	4	5	2	8	2	6	6	7	7	7	4	1
1	3	3	2	3	1	2	8	2	2	1	2	1	3	4	3	4	2	2	4	2	3	4	3	3	3	4	2	4	6	2	7	5	2	1	5	4	4	2	6	3	8	3	3	2	3	6	9	4	2
3	2	1	1	2	2	2	2	3	4	3	1	2	3	3	3	3	5	1	4	2	2	2	6	4	3	3	0	7	0	2	3	4	1	5	5	9	3	3	4	7	3	2	6	7	9	2	1	6	3
1	1	1	2	4	3	2	5	3	3	1	2	4	1	0	2	2	3	0	2	3	1	2	4	0	2	2	3	2	3	2	2	4	3	3	5	4	1	2	1	5	6	8	7	2	4	5	3	2	3
1	3	4	1	0	1	2	1	3	1	0	2	2	0	2	2	1	1	4	2	4	2	0	3	3	3	5	4	1	3	4	1	3	1	4	3	4	2	5	2	4	2	1	2	4	3	7	8	5	3
1	3	3	2	6	2	1	1	1	3	0	2	1	3	0	3	4	2	3	2	2	8	3	1	2	5	1	4	3	5	4	4	2	1	3	5	4	5	1	6	4	1	3	7	8	4	3	5	3	5
0	5	1	3	3	4	2	5	0	0	1	2	5	4	3	1	1	2	3	1	4	0	4	5	4	2	2	8	1	3	3	2	2	2	0	1	7	1	5	3	1	5	2	4	8	2	5	5	1	3
1	5	1	3	1	1	2	0	3	4	3	3	2	3	1	0	2	4	3	1	2	1	3	2	2	5	2	3	2	1	4	1	7	1	3	3	4	1	3	3	1	5	4	3	3	3	1	4	4	5
0	3	0	1	2	2	1	4	0	1	3	1	2	2	2	2	0	4	2	1	2	6	4	2	0	1	0	1	4	1	1	2	3	3	6	2	1	3	5	2	2	2	1	0	1	3	4	3	4	2
0	3	1	3	2	0	0	1	3	3	2	2	4	3	2	0	2	5	2	3	1	4	0	2	3	2	5	4	2	2	0	1	2	1	1	2	5	5	3	1	4	0	1	2	3	2	5	5	3	3
0	2	2	1	3	2	1	3	1	6	1	0	2	2	4	2	3	0	4	1	3	1	0	1	0	3	2	2	2	2	3	6	1	4	3	2	7	0	3	1	4	4	0	5	0	6	7	4	3	2
0	2	1	1	1	2	3	3	1	1	2	5	0	3	3	5	1	4	5	3	2	2	1	5	5	2	4	1	1	8	2	2	3	5	3	4	1	2	4	2	4	4	2	2	2	1	1	3	2	3
0	1	1	3	0	1	3	5	0	5	2	1	1	2	3	2	1	2	2	2	1	5	3	4	2	4	2	1	0	3	6	2	3	4	2	1	6	6	2	2	8	4	2	2	0	3	0	3	3	0
2	1	2	2	2	2	5	0	1	1	2	2	3	1	4	1	1	2	0	2	1	1	4	2	0	1	3	2	3	4	1	0	2	2	2	0	3	3	7	4	2	1	1	1	1	1	2	4	7	7
1	1	3	3	1	2	1	2	3	4	3	2	2	0	1	1	2	4	1	1	2	4	1	2	0	3	2	1	4	2	1	3	1	1	1	1	3	6	2	4	2	4	4	3	3	1	2	8	3	5
0	2	1	1	2	2	2	1	1	1	3	1	2	0	1	2	1	1	2	3	1	3	1	1	2	1	3	3	1	1	2	0	2	0	1	1	2	2	2	3	5	1	2	2	2	3	2	2	2	0
1	0	2	1	2	1	1	2	1	0	3	1	3	2	3	0	3	0	4	1	3	1	4	5	0	0	2	1	2	2	1	3	1	2	3	1	0	0	2	2	1	1	3	3	2	3	4	2	2	6
1	1	2	1	0	0	6	3	1	1	1	2	0	3	3	1	3	1	1	1	2	3	0	1	4	3	1	2	2	5	1	2	3	0	2	2	2	4	2	0	1	5	2	1	3	5	3	2	1	1
1	0	3	3	1	3	1	3	2	2	1	1	2	4	2	2	2	2	2	2	0	4	2	2	2	2	2	0	0	2	5	2	5	1	2	4	4	1	4	3	3	1	3	2	5	1	4	3	3	2
0	2	0	1	0	1	1	1	1	0	2	3	4	0	1	4	0	1	2	1	2	1	2	5	0	0	3	0	4	2	1	1	3	0	1	3	4	3	2	6	4	1	1	0	4	5	5	2	1	2
2	2	1	2	1	1	1	3	4	2	3	0	0	0	1	0	1	1	1	1	2	1	2	4	1	1	1	2	1	1	0	2	4	2	3	1	4	6	1	6	0	2	2	2	2	2	0	1	2	3
1	0	3	1	1	0	2	1	0	0	1	0	0	1	0	2	3	1	2	0	2	1	2	1	3	0	3	2	1	2	2	1	5	3	0	4	3	3	1	2	4	2	2	1	2	3	2	1	6	1
2	4	2	2	1	0	0	0	2	3	1	0	2	3	0	1	2	1	0	2	0	6	2	2	2	4	4	3	2	3	2	3	1	3	2	3	4	1	4	1	2	0	2	0	2	2	1	2	2	1
1	2	2	1	2	1	0	0	2	0	5	2	2	0	2	0	2	1	0	0	0	1	3	4	2	1	3	3	3	3	1	2	1	2	5	2	1	5	2	5	3	5	2	0	3	1	3	1	3	5
1	5	0	0	0	1	0	2	2	2	0	1	0	3	0	0	2	1	1	1	1	3	0	0	4	0	4	3	1	0	0	0	4	3	1	0	1	1	0	1	3	3	1	2	0	2	2	2	1	1
0	0	3	3	2	2	1	0	1	2	2	1	0	1	1	4	3	1	2	1	3	1	3	1	2	4	2	1	2	1	2	2	3	3	4	1	3	0	2	0	4	0	0	4	3	1	3	2	2	1
1	2	1	0	1	0	2	1	1	1	2	1	0	2	5	2	2	2	1	1	1	0	3	1	3	3	1	3	1	1	4	2	1	0	2	1	1	6	1	2	1	1	0	2	3	5	3	3	1	2
0	0	2	2	1	1	1	2	1	0	0	1	2	1	1	1	2	1	0	1	1	2	1	2	1	2	0	5	2	1	1	0	2	2	3	1	2	1	2	5	1	1	4	2	2	2	1	0	2	1
1	0	2	0	0	1	0	1	0	3	0	2	2	0	1	1	0	0	2	3	1	2	1	2	0	0	2	1	2	0	0	1	2	1	1	1	1	3	0	2	2	3	0	1	3	0	0	1	2	3
1	2	4	2	1	3	3	0	1	1	1	0	1	1	1	3	1	3	0	1	2	2	3	0	1	1	4	2	2	1	1	2	2	1	0	0	2	2	4	1	4	1	1	3	2	1	1	4	1	1
1	1	0	1	0	2	0	0	1	1	1	0	0	0	3	4	1	2	4	0	1	4	1	5	0	2	0	2	0	1	2	1	1	3	3	2	2	2	3	0	3	3	5	2	3	2	1	3	1	0
0	3	0	2	0	1	2	0	0	3	2	3	3	1	2	1	5	2	2	2	1	1	1	3	1	1	1	1	1	3	1	2	0	0	0	2	0	1	1	0	0	2	2	7	2	0	4	3	3	2
0	1	0	0	1	1	1	0	1	3	0	2	0	4	1	0	0	0	1	1	2	1	2	3	1	0	2	3	1	1	1	0	3	5	1	0	5	2	2	0	0	1	1	0	1	2	0	1	0	2
0	0	0	3	1	3	0	1	0	0	0	2	0	0	0	1	0	1	0	1	0	0	2	3	0	2	4	1	0	1	1	0	4	1	2	3	2	1	3	0	1	1	1	1	3	0	2	3	1	0
0	0	1	1	0	1	0	0	4	0	2	0	1	1	2	0	1	3	2	1	1	1	1	0	1	1	1	0	1	0	2	0	4	2	5	2	1	1	1	2	0	4	1	2	2	1	3	2	1	1
0	0	1	2	1	1	1	0	2	1	1	2	1	1	0	1	2	0	0	2	0	2	0	1	1	1	2	0	1	2	1	0	0	2	2	2	2	1	0	2	0	3	1	1	1	4	1	1	4	2
1	2	2	1	1	1	2	1	1	2	2	1	1	3	0	0	1	3	1	0	2	4	3	2	1	1	0	1	1	0	3	3	0	1	2	4	2	1	1	3	5	0	4	0	1	1	1	0	2	2
0	3	3	0	1	1	0	0	2	1	1	2	0	2	2	2	1	0	3	2	2	1	1	0	1	0	2	4	1	2	1	2	2	0	3	1	1	4	0	3	1	0	1	1	2	4	2	0	0	0
0	0	0	2	1	3	1	1	0	3	2	0	0	2	1	0	1	1	0	0	2	0	3	4	0	3	2	3	1	2	1	3	2	1	0	2	0	0	1	0	4	1	0	1	2	1	5	0	2	3
0	2	1	1	1	0	1	1	0	3	2	2	1	0	1	1	2	1	1	3	2	2	1	1	1	2	0	1	0	3	2	0	2	3	1	2	1	1	2	1	1	2	2	1	2	1	3	2	0	1
1	1	1	2	3	2	1	1	1	1	1	2	0	2	0	0	0	7	3	2	0	1	0	1	2	1	2	3	0	1	2	1	1	1	3	1	1	1	1	0	1	2	2	1	0	0	0	1	1	3
0	1	1	3	1	0	1	0	2	1	0	1	0	1	2	1	3	0	0	2	1	1	0	0	1	1	2	1	1	2	0	1	0	0	1	2	4	3	1	1	2	0	2	1	1	1	1	1	1	2
2	2	1	0	1	1	1	1	2	1	2	0	1	1	2	1	0	3	0	2	1	2	2	1	2	1	1	1	0	2	0	1	2	1	2	4	2	1	0	1	1	1	0	0	0	3	2	1	4	2
2	1	0	3	0	0	1	0	2	1	0	1	2	1	2	0	2	0	0	1	0	4	1	1	1	1	0	2	0	1	0	0	3	2	3	1	2	3	2	1	1	0	3	2	3	1	1	0	1	2
0	1	1	0	1	1	0	1	0	2	2	1	1	2	1	0	2	2	1	1	0	1	1	0	5	1	4	0	3	0	0	0	1	0	4	1	0	1	1	0	0	1	0	3	0	2	2	3	0	3
0	0	0	0	2	0	0	1	1	1	2	1	0	0	3	3	1	0	0	1	2	2	0	2	0	2	1	4	2	1	1	1	0	0	0	0	0	0	0	0	0	2	1	3	1	1	1	3	0	2
0	1	1	0	1	1	2	1	2	0	2	1	2	2	0	1	1	1	0	1	2	1	0	1	2	0	1	0	1	1	1	1	1	1	0	1	0	1	1	2	0	1	1	0	1	2	2	1	0	2
1	0	0	0	1	0	0	2	1	0	1	1	2	0	0	1	0	2	2	0	1	1	1	1	2	0	2	0	1	3	4	1	1	0	2	0	1	2	0	1	2	2	1	1	1	0	2	2	2	4
0	2	0	1	0	1	1	1	2	3	0	0	0	0	1	1	2	0	2	2	1	1	1	1	2	1	0	0	3	1	0	0	1	0	2	0	1	5	0	2	1	0	1	1	3	1	1	1	1	1
1	1	0	0	1	0	0	0	1	1	1	0	1	0	1	1	1	2	0	1	1	0	2	2	0	0	0	1	0	1	1	1	1	2	0	0	0	1	0	0	1	0	1	1	1	0	1	1	4	0
2	2	0	1	0	1	0	1	0	0	0	1	0	0	1	1	1	0	1	1	1	1	0	0	2	2	1	0	2	3	0	0	0	1	0	3	1	1	2	1	0	1	1	1	1	1	1	2	0	0
1	1	2	0	1	1	1	1	0	0	1	1	1	2	0	0	2	2	1	0	2	0	1	1	1	2	3	0	0	1	2	0	1	0	0	1	0	2	1	0	6	1	2	3	0	0	2	1	1	2
0	1	0	1	0	1	1	1	2	4	0	0	2	1	1	2	3	1	2	1	0	0	2	1	0	0	0	1	1	1	0	0	0	1	1	1	1	0	1	1	0	0	1	4	1	1	1	0	5	0
0	0	1	2	2	2	0	4	0	2	0	0	0	0	1	0	0	2	2	0	1	0	1	1	4	2	3	2	1	1	1	0	2	0	6	0	0	3	3	1	0	3	0	0	0	3	4	1	0	1
1	1	0	1	1	4	2	1	3	1	1	2	1	0	0	0	1	1	0	2	2	2	2	0	1	1	4	0	1	0	3	5	3	2	1	3	2	2	2	1	1	1	1	1	2	0	2	1	0	0
2	2	3	2	2	1	0	1	1	2	0	0	0	1	0	0	1	0	2	0	0	0	1	0	1	1	1	2	0	0	1	0	2	1	1	3	0	0	0	1	1	1	1	2	1	1	1	2	3	2
2	0	1	2	0	0	0	1	0	0	1	2	0	1	0	0	2	1	0	0	2	2	1	0	2	1	1	1	3	1	2	2	0	2	0	0	5	1	0	3	1	1	3	1	4	0	1	2	4	1
1	1	0	0	2	3	1	1	0	4	0	2	1	1	0	2	3	2	2	2	1	1	1	1	0	0	1	0	0	3	0	3	1	0	3	2	0	3	1	2	3	0	1	2	3	0	1	1	0	4
1	0	0	1	0	0	0	2	1	2	0	1	1	2	2	3	1	2	2	0	0	0	0	1	0	4	1	2	0	3	3	0	0	1	0	2	5	3	1	1	3	3	1	1	3	2	2	2	0	1
0	1	0	2	2	2	0	1	0	2	1	1	1	0	4	1	0	0	0	2	2	2	1	0	1	2	1	2	0	0	2	2	1	0	3	2	1	1	3	1	2	3	3	0	2	1	2	0	0	0
1	0	1	1	2	1	0	2	0	3	1	0	1	1	0	1	0	3	5	0	0	1	1	0	1	1	1	2	0	3	0	2	1	2	0	2	2	2	3	2	5	1	0	1	2	0	0	2	1	3
1	0	1	2	0	1	0	2	0	1	1	1	0	1	1	3	4	1	0	0	1	2	1	3	1	0	1	1	0	1	1	1	0	1	3	0	1	0	1	1	2	1	2	2	1	2	1	0	1	2
1	3	1	1	3	0	0	0	3	0	1	1	0	1	2	1	0	2	1	3	1	2	0	2	3	4	2	1	1	2	2	2	1	2	2	0	1	0	3	4	4	1	1	0	1	0	1	0	2	1
0	1	0	1	3	1	0	3	1	1	3	1	1	1	0	1	0	2	0	0	0	1	0	2	0	2	2	1	0	2	3	1	4	3	2	0	1	0	1	0	1	1	0	2	6	0	0	1	1	3
0	1	0	0	1	1	1	2	1	0	0	2	2	1	2	0	3	2	1	2	0	1	1	1	1	3	0	1	2	0	1	1	1	0	1	2	3	0	2	1	1	3	2	1	4	4	2	4	1	3
0	0	1	3	2	1	2	2	4	0	1	2	2	4	1	0	2	0	2	0	1	0	4	1	3	2	4	2	3	0	2	3	1	3	1	1	0	1	3	1	2	2	2	2	1	1	3	0	3	0
0	0	0	2	0	1	1	3	1	2	1	2	4	1	2	1	2	1	0	1	2	0	1	2	0	0	0	0	0	1	4	1	2	4	0	4	1	1	3	0	3	2	1	2	0	3	1	3	1	0
1	0	1	1	1	0	1	0	0	5	0	0	3	1	0	2	0	1	3	2	3	0	3	0	1	1	1	2	1	0	0	3	1	0	3	1	1	1	0	1	0	2	2	2	1	0	2	0	0	2
0	0	0	1	1	2	2	0	0	3	1	0	2	3	2	0	0	1	0	1	0	0	5	1	1	0	1	5	2	2	0	1	1	1	3	1	0	0	1	1	2	1	3	2	2	2	1	3	2	0
0	0	1	0	3	2	3	3	0	0	0	0	3	1	1	2	4	3	4	3	0	0	0	0	1	1	1	2	3	2	2	0	2	1	3	0	2	3	0	2	2	1	1	0	3	1	1	0	4	2
1	0	1	0	1	0	2	1	1	1	1	0	1	1	3	0	0	2	1	1	0	0	0	1	1	0	0	1	5	1	1	0	3	0	2	0	0	1	0	0	1	0	3	5	1	0	1	4	2	1
0	0	2	0	0	2	0	0	0	1	1	1	1	1	1	1	1	4	1	2	2	3	0	3	0	0	2	1	0	1	3	0	0	1	0	3	0	3	3	0	0	1	1	1	1	1	2	1	2	0
0	1	0	0	2	1	0	1	0	0	0	3	2	2	1	0	1	0	3	3	1	1	0	2	1	1	1	1	1	4	2	3	1	0	2	3	0	2	3	0	1	3	1	2	2	1	0	2	0	2
0	0	3	0	0	0	0	5	0	1	1	1	1	1	3	1	2	0	2	0	3	1	2	1	1	1	0	0	2	3	3	3	1	3	2	2	2	5	0	1	0	2	1	3	1	1	2	1	6	1
0	0	1	1	1	1	2	2	0	1	1	0	2	1	2	1	2	2	2	1	2	0	0	3	1	1	1	3	3	2	1	2	1	2	0	1	1	0	3	0	1	2	3	4	0	0	0	1	1	0
3	2	2	1	1	2	1	0	0	0	1	0	3	3	1	0	0	1	4	2	2	1	0	0	2	0	0	1	0	0	0	3	3	6	3	2	2	0	0	0	1	0	3	1	3	1	1	1	0	1
1	0	1	0	1	2	1	1	0	0	0	1	2	2	3	0	0	0	1	1	3	0	4	1	2	2	0	1	1	0	3	0	1	1	1	1	0	2	3	3	2	2	0	0	1	1	0	1	4	3
0	2	0	2	1	3	0	0	1	1	1	3	0	3	0	0	0	1	2	1	0	1	1	2	2	2	1	1	2	2	1	3	1	1	2	1	0	2	0	4	2	1	1	0	4	0	1	2	1	1
0	1	1	1	0	1	0	1	1	5	2	3	1	2	3	3	3	1	1	0	0	0	2	2	0	4	1	1	2	1	0	3	3	0	0	1	4	0	2	0	2	1	0	0	1	0	0	1	2	2
0	0	2	1	0	0	1	2	3	1	0	1	2	2	1	0	5	0	4	2	2	2	1	0	2	0	4	1	1	1	3	2	2	0	3	0	2	1	0	1	2	0	2	1	2	0	1	1	1	1
0	2	1	3	1	2	1	0	5	0	0	0	0	1	0	2	1	1	2	1	1	1	2	0	0	1	2	3	1	0	1	3	0	2	2	1	1	3	1	3	0	4	1	1	3	0	3	2	2	1
1	1	1	1	3	1	3	1	0	1	2	0	1	3	1	0	2	1	3	1	0	2	1	2	3	1	3	3	1	1	1	3	1	1	0	0	2	1	0	5	3	1	0	3	0	2	3	0	1	0
1	4	1	5	0	1	2	0	1	1	1	0	2	1	2	1	3	1	1	2	1	1	1	4	1	0	1	1	0	0	2	2	0	0	1	1	2	0	1	4	1	0	1	2	0	4	1	1	1	4
3	2	1	3	1	5	2	1	1	2	2	1	0	1	1	0	0	0	2	0	1	3	1	0	1	2	1	3	4	2	1	1	2	0	2	2	3	2	2	1	1	0	4	1	1	2	6	1	2	1
1	3	1	3	1	1	0	2	0	1	0	0	1	2	1	2	5	1	0	1	0	2	1	3	1	1	1	1	1	0	1	0	1	3	1	1	1	0	2	1	2	3	2	1	0	1	0	1	2	3
0	3	4	0	4	2	2	1	3	2	2	0	0	2	2	2	1	2	2	1	1	2	2	0	4	0	1	2	1	1	2	3	1	2	1	2	2	1	1	3	0	1	1	3	1	2	4	0	0	2
1	1	2	1	2	1	2	3	0	2	1	1	2	1	0	1	1	0	2	1	0	1	2	1	1	0	0	2	3	0	0	1	1	3	1	1	2	1	2	3	1	0	2	3	1	1	1	0	0	0
0	0	0	1	1	3	0	1	1	2	4	1	1	2	2	4	1	3	1	1	2	1	3	1	0	1	0	3	2	2	3	1	1	1	3	3	2	0	2	2	2	4	4	2	1	1	1	1	0	3
1	3	3	2	1	0	1	0	1	1	0	1	0	3	2	3	0	2	3	2	2	3	1	2	1	0	1	1	2	1	5	2	0	1	0	2	1	1	1	1	0	3	0	2	2	5	2	1	0	1
1	1	1	0	2	1	3	2	0	0	3	3	2	1	0	4	0	2	0	0	0	0	0	2	0	3	1	1	2	6	4	1	2	0	1	1	0	2	1	2	4	3	2	0	2	1	3	1	2	1
2	0	2	2	1	1	1	1	2	3	2	1	2	0	1	0	2	0	2	1	0	4	3	1	0	1	3	5	3	0	1	1	0	1	1	0	1	2	2	2	1	0	4	4	1	0	1	2	1	3
0	2	0	0	3	1	2	0	2	1	1	1	0	1	3	2	0	0	0	1	1	1	4	2	2	2	0	4	3	0	1	2	2	3	2	2	1	2	0	0	3	1	2	2	1	2	1	2	2	1
4	0	0	3	2	0	2	0	2	3	0	0	4	4	1	2	4	2	1	1	2	0	2	2	1	1	0	3	2	3	3	0	3	2	1	2	5	0	1	3	4	1	0	1	2	0	0	0	4	1
0	0	5	2	1	2	3	0	0	1	1	1	3	1	1	2	2	1	0	5	0	3	2	3	0	1	1	1	1	0	2	2	3	0	3	0	2	0	1	0	2	1	1	1	1	3	2	2	1	1
0	1	0	1	3	3	2	0	1	1	1	2	2	1	1	3	1	0	0	1	0	2	0	0	2	0	1	0	2	1	2	3	1	0	0	2	0	2	1	1	2	0	2	0	1	2	3	1	1	3
1	4	2	4	0	0	0	2	1	1	0	0	0	1	1	1	1	1	2	0	2	2	1	2	3	0	1	5	1	1	1	1	1	3	4	3	3	1	1	2	0	2	1	2	1	3	0	7	1	4
1	1	1	1	1	0	0	1	3	0	1	2	1	1	5	1	2	3	1	0	1	1	1	0	3	3	0	0	2	3	3	2	2	4	2	2	2	1	3	1	5	1	1	1	0	1	2	2	2	1
0	1	1	0	1	1	4	2	1	0	0	0	1	0	0	2	0	0	3	1	2	1	0	2	0	0	1	8	1	3	1	0	2	0	0	1	0	2	1	3	5	0	2	2	0	1	1	1	2	4
1	0	2	2	3	0	0	1	1	1	1	4	3	1	0	1	1	1	1	2	2	2	1	1	0	0	1	1	2	4	4	2	1	2	1	0	2	2	1	0	3	2	1	2	1	0	2	3	2	1
0	0	2	0	0	3	1	3	2	2	0	2	2	1	2	0	1	0	4	0	0	2	0	0	1	0	0	1	1	1	0	1	1	0	0	2	1	0	0	2	1	0	2	0	2	2	0	4	2	0
0	1	1	1	2	0	0	1	1	4	1	0	2	0	2	0	1	1	1	1	3	0	1	0	2	2	1	1	2	1	0	1	2	1	3	0	2	0	0	1	2	2	1	2	2	1	4	1	3	4
1	3	2	0	0	2	2	1	0	2	1	2	1	2	2	2	1	2	6	3	3	1	0	0	0	1	1	2	1	5	1	3	1	1	2	1	3	1	1	2	2	3	1	1	3	2	0	1	2	3
2	0	2	0	3	0	1	2	2	2	1	0	2	2	1	4	1	1	1	0	1	1	0	0	1	2	2	2	0	0	2	0	0	2	2	3	3	3	1	2	2	1	1	1	0	2	3	2	2	4
0	1	0	4	4	1	2	1	4	1	0	0	0	0	2	1	4	0	1	0	1	2	0	1	1	1	2	1	3	2	0	2	4	1	1	1	3	4	2	0	0	1	4	2	3	0	4	1	6	3
1	2	1	1	0	0	1	5	2	1	1	1	0	4	0	0	2	1	0	1	2	2	5	0	1	3	1	0	1	1	1	2	2	1	2	2	4	0	2	3	2	4	4	1	0	0	1	3	2	2
0	2	0	2	1	0	0	0	0	2	1	2	0	2	3	1	1	2	1	3	0	1	5	0	2	2	2	3	2	1	0	0	0	2	4	2	1	1	0	0	1	2	2	2	0	1	1	2	2	1
2	2	4	2	0	0	1	0	0	0	1	3	1	2	1	2	1	2	3	1	1	0	1	1	1	2	5	2	0	1	6	1	2	2	1	0	2	1	4	2	2	2	1	4	1	2	1	3	1	0
0	2	3	1	2	2	1	2	1	1	4	1	3	0	1	1	2	2	1	3	1	0	3	2	1	0	1	3	2	3	4	2	2	1	1	4	3	0	4	2	0	2	2	3	2	0	2	2	4	0
0	0	1	4	2	0	1	2	0	3	1	1	1	2	1	1	2	3	1	1	2	1	1	1	1	2	2	3	1	1	4	2	1	0	1	1	0	1	1	3	2	0	0	1	2	1	0	1	3	3
0	5	0	2	1	2	2	3	1	1	1	2	5	3	2	1	1	0	2	0	1	2	2	1	0	0	1	1	1	1	2	0	0	0	0	5	1	0	2	1	4	1	2	2	3	2	2	3	0	0
0	1	2	0	1	0	1	1	0	0	0	0	4	1	1	1	5	2	0	0	0	2	3	4	2	2	2	0	2	0	3	1	3	1	3	1	3	0	0	2	1	0	1	1	3	4	0	2	2	2
2	0	1	2	1	1	3	2	1	1	1	1	3	1	1	1	1	3	2	2	2	0	1	4	0	2	0	4	1	0	0	3	2	3	1	1	2	1	2	0	2	1	6	0	1	0	0	2	4	1
2	1	1	3	1	2	2	1	1	0	2	1	1	2	1	2	2	2	0	1	6	1	1	0	0	1	2	4	0	3	1	0	1	2	0	2	2	2	0	2	2	1	1	1	1	1	2	1	1	1
0	0	2	4	2	0	1	2	1	2	1	2	1	1	1	1	1	3	2	4	2	3	1	1	1	4	2	2	2	0	4	2	2	2	1	3	0	1	0	4	2	1	4	1	1	3	2	1	2	4
0	0	0	3	0	3	2	0	0	1	0	1	1	1	0	5	2	0	5	0	1	2	1	0	1	3	1	4	3	0	1	2	2	1	2	3	3	0	3	0	0	3	2	1	0	1	2	5	3	2
3	3	1	1	2	2	0	2	1	3	1	3	2	0	1	2	4	3	4	1	1	2	1	7	1	3	4	1	0	0	2	1	1	2	2	2	1	0	5	0	3	2	1	1	3	2	2	0	2	1
1	3	2	4	1	1	2	2	1	1	2	0	0	2	3	1	1	0	1	4	3	2	0	0	0	1	0	0	2	3	0	1	1	2	1	1	1	1	5	2	0	0	2	0	7	3	1	4	0	6
1	1	3	0	0	1	0	0	0	1	1	1	1	0	3	1	2	3	1	0	2	0	0	1	1	1	0	3	0	4	0	1	1	2	0	3	2	5	1	3	1	1	0	3	2	2	2	1	3	1
1	1	1	0	0	2	0	1	1	2	1	0	2	0	2	2	3	0	2	0	0	1	0	3	0	1	4	1	3	2	1	2	0	3	0	3	1	3	1	5	1	4	1	0	1	1	3	4	1	1
0	2	1	0	1	1	1	2	1	2	2	0	0	1	1	3	0	0	0	0	1	2	1	1	3	1	1	0	1	2	4	2	1	1	0	2	1	0	3	2	4	3	0	3	4	3	1	2	0	2
0	3	2	2	2	0	0	0	1	0	3	0	1	2	1	2	1	2	1	1	1	1	0	1	1	1	1	2	2	0	1	0	1	0	0	6	1	0	1	2	1	2	3	1	1	1	4	2	0	1
1	0	2	0	0	2	1	1	3	2	0	0	2	1	2	0	1	0	0	2	2	0	1	0	2	4	2	3	1	1	0	3	1	2	1	0	4	0	4	1	0	1	2	1	1	2	3	1	2	1
0	1	1	1	1	0	1	0	1	2	0	1	4	1	0	1	0	2	0	2	1	0	1	0	1	0	3	1	1	0	0	0	1	4	0	0	1	1	2	1	0	2	1	2	1	2	2	2	3	5
0	2	1	1	1	0	1	0	0	4	1	0	0	1	0	0	2	1	0	0	1	1	3	2	0	2	1	2	0	1	1	4	2	1	3	1	1	1	2	1	0	2	2	2	1	2	2	0	2	1
0	1	2	0	1	0	2	0	1	3	1	0	1	1	5	1	3	1	1	2	2	1	2	1	0	0	2	3	3	1	1	2	3	1	2	2	0	3	1	1	1	0	3	5	2	2	3	3	2	0
0	1	1	1	0	2	1	0	0	2	4	2	1	2	1	4	1	0	4	1	1	1	2	0	1	4	0	2	1	2	0	0	1	4	0	2	3	4	3	2	2	1	1	3	1	1	3	1	2	2
1	2	0	0	0	2	1	1	3	4	1	1	0	0	1	0	1	2	1	2	1	2	1	1	1	1	2	2	4	2	1	3	1	5	2	1	0	3	1	3	0	3	3	2	3	1	2	0	3	2
0	1	3	1	2	4	2	1	3	1	1	1	1	1	2	1	0	1	1	2	1	2	1	1	2	1	2	0	3	2	1	1	1	1	1	1	3	1	1	0	2	2	0	4	1	3	4	2	0	2
1	3	0	0	1	0	0	0	2	1	0	0	1	0	0	2	2	0	1	1	0	1	2	2	1	2	4	0	0	1	0	0	2	1	0	1	2	0	0	2	1	1	1	1	1	2	0	2	4	0
2	2	0	0	0	2	1	1	0	1	0	0	0	1	0	2	0	0	1	2	2	0	0	3	0	0	1	2	1	1	5	1	2	2	1	0	2	0	1	2	2	1	0	1	2	1	1	0	3	2
0	0	1	0	1	2	1	2	1	1	1	1	2	1	0	2	0	2	1	1	1	1	1	0	2	1	0	0	1	1	1	0	3	2	1	2	3	4	0	1	1	3	3	1	3	3	2	1	2	1
0	0	1	1	1	2	3	2	2	0	1	1	3	1	2	3	0	0	1	3	2	1	0	2	1	1	0	1	1	3	1	3	3	2	0	1	0	3	2	3	2	2	0	3	2	2	0	1	3	2
0	0	0	2	0	0	1	1	1	0	1	0	0	2	2	0	2	0	1	1	0	1	1	2	1	0	2	2	2	2	0	1	4	1	3	2	3	3	1	0	1	1	2	2	1	1	1	2	1	3
0	0	2	1	0	1	1	3	2	1	1	0	3	2	3	3	2	2	1	0	1	3	3	3	2	3	3	2	0	0	0	0	2	0	1	0	1	1	0	0	1	2	0	1	6	1	3	3	1	2
1	0	1	2	2	0	1	1	0	1	0	2	2	2	1	1	1	1	1	2	0	1	1	3	1	0	1	1	0	1	2	0	1	2	2	1	2	0	1	1	1	0	1	2	0	1	1	1	4	3
0	0	0	1	1	3	1	3	0	1	1	0	1	2	2	1	5	1	1	1	2	1	2	2	2	2	1	0	0	1	1	1	5	2	2	1	1	2	2	2	1	1	0	0	2	3	1	1	1	1
2	1	3	4	1	1	2	4	1	0	0	2	4	3	0	2	0	0	2	1	2	2	4	2	0	2	0	3	0	0	1	2	1	3	1	2	1	2	1	2	1	3	2	2	2	1	0	0	3	2
0	4	1	2	0	1	0	0	0	1	2	2	1	1	2	3	1	1	1	2	1	0	1	0	1	2	1	0	1	1	2	2	1	0	1	0	2	2	0	5	1	2	3	3	3	1	0	1	1	5
0	1	1	1	0	1	1	1	0	2	4	1	1	1	0	3	2	4	2	1	0	2	0	2	2	0	0	0	1	2	0	1	2	0	2	2	2	1	1	1	2	0	1	2	1	2	0	1	0	1
1	1	0	0	0	1	0	2	1	1	1	0	2	0	0	2	3	0	1	3	2	0	0	1	1	0	1	2	1	1	0	4	1	4	1	3	1	2	0	1	2	3	2	1	2	0	1	2	2	0
0	0	1	1	0	0	0	1	1	2	0	0	1	1	1	1	1	3	0	2	2	2	1	1	2	0	3	1	2	3	2	0	1	0	0	1	0	0	2	3	1	2	0	1	2	2	1	2	1	0
0	1	0	1	1	0	1	1	0	0	0	0	0	3	1	2	0	1	0	1	2	1	0	1	0	1	1	0	2	0	2	1	1	1	1	0	0	1	0	1	3	4	3	0	1	1	0	1	0	1
0	2	0	1	1	1	1	0	2	0	1	0	1	2	2	1	0	0	0	0	1	0	3	0	0	4	2	2	2	0	3	1	0	2	1	0	1	2	2	3	1	0	1	0	0	1	1	0	0	1
1	0	0	1	2	2	0	0	2	2	0	1	1	0	0	3	1	3	0	0	1	0	2	2	3	2	1	2	1	0	1	0	1	0	2	0	0	1	1	3	0	3	5	2	1	0	2	2	1	2
1	1	4	1	0	0	0	0	0	0	2	0	1	2	0	0	1	1	2	1	1	1	1	2	3	1	3	0	4	6	0	1	2	1	1	1	2	2	1	1	0	2	1	0	0	1	2	1	1	1
1	0	1	1	4	1	1	0	1	1	2	0	2	1	0	0	2	1	1	1	2	1	0	3	3	0	1	1	2	0	0	0	4	1	0	0	2	1	3	1	1	1	0	2	1	1	1	0	2	2
0	1	4	2	0	4	1	0	0	1	1	0	1	0	0	1	1	1	0	2	1	1	2	2	3	0	2	0	0	0	2	1	1	1	5	1	0	2	1	2	1	2	0	1	1	2	3	3	1	1
0	3	2	3	1	1	1	0	0	0	1	0	0	1	2	0	2	0	1	1	3	2	0	2	1	3	0	0	0	1	2	0	1	1	4	1	1	3	2	3	1	2	3	3	4	1	0	2	0	3
1	2	0	1	1	2	0	0	2	0	1	2	1	1	2	4	0	1	1	0	0	1	0	0	1	1	0	0	1	1	2	0	0	0	2	0	0	1	3	0	1	2	1	2	1	2	3	1	0	0
1	1	1	0	0	0	0	3	1	0	1	0	1	4	2	1	1	2	1	2	1	2	0	1	2	0	1	2	1	1	0	1	1	0	2	0	1	1	3	3	3	1	4	1	0	2	0	1	2	0
2	4	3	0	1	1	2	0	2	1	1	1	0	1	0	0	2	0	0	0	0	0	2	1	1	2	1	2	0	0	0	2	0	1	1	1	1	0	3	1	2	2	2	1	1	2	1	2	0	2
1	1	3	4	1	0	1	2	0	3	2	1	3	1	1	0	1	1	1	2	1	0	1	1	3	1	2	1	2	1	3	2	0	0	2	2	1	0	1	0	0	0	1	0	3	0	1	3	0	2
4	2	1	1	3	0	3	1	2	1	0	0	1	2	0	1	0	0	2	3	1	2	0	1	1	1	0	1	0	2	2	0	0	1	1	0	2	0	1	1	0	3	2	0	3	0	0	0	1	0
0	2	1	0	0	0	1	0	0	0	2	2	1	0	2	1	1	0	1	1	0	0	1	0	2	0	0	2	0	1	1	1	0	1	5	0	0	4	0	2	0	0	0	2	1	0	1	1	0	3
0	0	0	1	0	1	0	1	0	1	1	5	2	1	0	0	1	1	2	1	1	1	0	1	1	1	0	1	2	3	1	3	2	0	1	2	3	0	0	0	0	2	4	2	1	1	2	3	0	2
1	2	0	1	0	0	1	1	1	1	0	1	2	1	2	0	1	0	0	3	0	0	2	0	3	0	0	2	1	0	2	0	3	0	0	2	1	0	0	1	1	1	3	0	1	2	1	2	2	1
0	0	1	1	0	0	3	2	2	3	2	1	1	2	3	0	0	1	1	0	1	3	0	0	0	0	1	0	0	3	0	2	2	1	3	0	1	0	1	1	2	0	4	1	2	2	1	2	3	2
1	2	0	1	0	0	4	1	0	2	0	1	2	1	0	0	0	1	2	0	2	0	2	2	1	1	2	0	1	1	2	0	0	1	1	2	0	1	3	2	1	1	5	1	2	0	2	2	2	1
1	0	3	2	5	0	0	0	0	1	2	1	2	0	0	2	0	0	2	1	3	3	1	1	0	0	1	1	0	1	0	1	2	2	1	3	2	1	1	1	0	0	2	4	0	2	1	2	0	2
0	0	0	0	0	0	1	0	0	2	0	0	1	1	0	1	0	1	1	5	1	2	2	0	3	1	2	2	3	1	1	1	1	3	1	1	0	0	4	3	0	3	0	1	0	2	2	0	5	1
0	0	1	0	0	0	1	1	3	0	1	0	0	0	2	0	0	0	1	1	0	0	0	2	3	2	2	2	1	0	0	0	0	0	1	1	2	1	0	2	2	0	0	1	1	0	0	0	0	2
1	1	1	0	1	2	0	0	2	1	0	2	0	0	0	2	0	2	0	0	2	0	2	1	2	1	0	1	2	1	3	3	1	1	0	1	0	4	3	2	0	1	2	1	3	2	0	0	0	0
1	3	0	0	2	1	0	4	0	0	2	0	1	0	0	1	1	1	1	0	1	1	0	0	1	0	1	1	1	2	1	1	0	0	3	1	0	0	2	0	1	1	2	1	0	0	0	4	1	2
0	1	0	2	0	1	2	0	0	2	0	1	1	0	1	0	0	1	2	0	0	0	1	3	1	0	0	0	0	1	1	0	1	4	1	0	0	3	0	2	1	1	5	0	0	2	1	4	1	1
1	1	0	0	1	1	1	0	2	1	0	1	1	0	1	2	1	2	1	0	3	0	0	0	1	1	1	0	2	5	3	1	2	0	3	2	1	0	1	1	0	4	1	2	2	0	1	0	0	0
0	1	0	0	0	1	0	2	1	0	0	1	0	0	0	0	0	2	1	1	0	2	2	0	2	0	1	1	0	1	2	2	2	1	2	1	2	2	1	1	2	1	0	2	3	0	1	1	0	2
0	0	3	1	1	1	0	0	1	1	0	0	1	2	0	2	0	0	0	1	1	1	2	3	0	2	1	0	0	0	1	2	1	2	1	2	3	0	0	0	0	1	1	1	0	3	0	0	0	0
0	2	0	2	1	2	1	1	0	3	0	1	0	0	1	1	1	0	0	1	1	0	0	1	0	1	1	0	0	0	0	0	1	1	1	1	1	1	1	1	1	1	3	0	5	0	1	1	1	1
0	3	2	0	0	3	0	0	0	1	0	0	1	2	0	3	2	2	1	1	0	0	1	0	3	2	3	0	2	0	2	1	1	1	1	0	1	1	1	0	3	0	1	1	2	1	1	1	1	2
1	0	0	0	1	1	0	2	2	0	1	0	3	1	0	3	2	0	1	0	3	0	0	0	1	0	0	2	0	0	3	2	0	4	3	0	1	0	3	0	1	1	2	0	1	0	0	0	1	0
1	1	0	1	0	0	1	0	1	0	2	1	2	0	0	0	1	0	2	1	1	0	1	1	2	1	0	2	1	0	0	0	0	1	0	1	0	2	1	1	1	1	0	1	2	1	0	0	1	0
0	1	1	0	2	1	2	0	1	1	1	0	1	0	1	1	1	0	0	0	3	1	3	0	1	2	1	0	0	2	0	2	0	1	0	0	3	0	1	1	2	0	0	2	1	1	0	0	0	0
1	0	1	2	2	0	0	0	0	2	2	1	0	1	0	1	1	1	0	0	1	0	0	1	0	0	2	1	0	0	0	0	2	1	0	0	0	1	1	1	0	1	1	1	1	0	0	3	1	1
0	1	2	0	2	0	1	1	1	1	1	1	0	2	0	2	0	0	0	1	1	2	1	2	0	0	0	1	2	1	1	1	2	2	1	0	0	1	1	4	0	1	2	4	2	0	3	1	1	2
0	1	1	0	2	0	2	0	1	1	3	1	3	0	0	2	0	0	0	1	0	1	0	1	1	1	2	1	1	1	2	2	0	0	1	2	1	0	2	4	1	0	2	1	3	0	1	1	1	1
1	0	2	0	1	2	1	0	1	0	1	3	1	0	0	1	1	0	1	2	2	1	0	1	0	1	3	1	2	1	1	0	1	0	6	3	0	2	0	1	0	0	3	0	1	0	3	2	1	1
1	2	4	1	0	2	1	0	2	1	3	2	0	1	0	0	1	1	1	0	0	1	2	0	1	2	1	1	1	1	1	2	2	4	1	1	0	1	0	0	0	0	0	0	4	1	0	2	6	1
0	3	0	1	1	0	0	0	1	0	1	2	1	0	0	0	2	0	1	1	0	0	3	3	0	3	1	1	1	0	0	1	0	1	2	2	1	0	2	0	1	2	0	1	0	1	1	0	3	1
0	2	1	1	1	1	1	1	0	0	4	2	1	1	0	0	0	0	2	0	2	1	2	0	0	3	1	1	2	0	0	0	1	2	0	1	1	0	0	1	2	3	2	1	1	3	1	1	0	0
0	1	1	2	2	0	1	1	1	1	0	0	1	1	2	1	1	1	0	5	2	0	1	0	3	1	1	0	1	3	1	1	1	1	1	2	1	0	1	1	1	2	3	0	0	2	2	0	3	2
0	2	0	1	1	1	0	0	2	0	0	3	0	1	0	2	0	1	0	2	2	0	0	1	1	0	0	1	2	0	1	3	0	0	1	1	0	0	0	0	0	0	1	3	1	2	1	2	1	2
1	1	0	0	1	1	0	1	1	0	2	1	0	1	0	0	1	0	1	0	1	0	0	0	2	0	0	2	0	1	0	0	1	1	3	0	0	1	2	1	1	1	2	1	1	1	0	2	2	2
0	2	1	2	1	3	1	0	3	1	0	1	1	1	0	0	0	1	1	1	2	2	1	0	1	1	0	1	3	2	1	2	2	3	0	1	2	3	0	0	0	1	3	0	2	0	0	1	1	1
0	0	0	0	0	1	1	3	0	1	0	3	2	1	0	1	0	1	2	0	2	0	2	1	0	2	1	0	1	2	0	3	3	1	1	1	1	0	0	1	0	1	1	1	0	0	2	0	2	2
1	0	1	0	0	1	0	1	0	0	3	0	1	0	1	2	0	1	0	0	1	0	1	3	1	0	0	0	1	0	3	0	1	1	2	2	2	1	1	1	0	0	1	2	2	1	1	0	1	2
1	0	0	0	0	0	1	0	1	0	0	0	0	2	2	3	1	2	0	0	0	1	2	1	1	0	1	0	1	0	2	1	0	2	2	3	0	3	1	2	0	1	2	1	0	3	0	0	0	0
0	1	0	1	1	2	2	1	0	1	2	0	1	1	2	2	2	0	1	0	0	1	0	1	0	1	2	1	1	0	4	3	0	0	0	2	0	3	3	1	1	1	1	0	2	1	1	4	2	2
0	2	0	0	1	1	0	0	1	1	0	1	1	2	0	0	2	0	0	1	1	1	3	1	1	0	1	3	1	0	1	0	2	0	4	2	3	1	2	0	1	0	2	2	2	2	0	0	2	2
1	2	2	0	1	1	2	0	1	1	1	1	0	0	2	1	0	1	2	0	2	1	1	1	0	0	0	0	0	2	2	0	3	1	0	0	0	2	0	0	0	0	1	2	1	0	3	4	2	1
0	2	0	0	0	0	2	1	2	0	3	0	1	2	1	0	0	2	1	0	3	0	2	0	0	5	1	2	0	0	3	1	1	0	0	1	0	2	1	0	0	4	0	0	1	3	0	1	2	1
0	1	1	1	2	0	0	0	0	1	3	0	0	0	1	2	1	2	0	0	2	1	1	1	1	0	1	0	0	0	2	1	2	2	1	0	0	0	0	3	0	0	1	3	2	0	1	0	0	0
0	1	1	0	1	3	0	0	3	0	1	0	1	1	0	2	0	3	0	0	0	0	1	2	1	1	0	0	0	1	1	1	0	0	0	0	0	0	1	0	1	0	2	0	1	1	1	0	1	0
0	1	0	0	0	1	0	0	0	0	0	0	0	0	0	1	2	0	0	1	1	1	1	0	0	1	0	3	0	0	1	1	2	2	0	2	0	1	1	1	4	0	0	1	0	0	2	0	1	0
0	1	1	2	0	0	2	1	1	1	0	0	0	1	1	4	3	0	0	0	1	0	1	1	0	0	0	2	2	0	0	0	1	2	0	3	0	0	0	0	0	1	0	0	0	0	0	2	2	0
1	2	0	1	0	3	2	0	3	0	0	0	1	1	1	2	2	2	1	1	1	0	0	0	1	0	2	1	0	1	1	0	1	0	1	0	1	2	1	2	2	3	1	0	0	2	3	3	0	4
0	3	2	0	1	1	0	1	1	1	0	1	0	2	2	0	0	1	0	1	1	1	2	0	0	2	0	0	1	1	2	0	0	1	0	0	2	1	1	0	0	1	2	0	0	1	2	0	0	0
2	2	1	2	1	0	0	1	0	0	4	0	0	2	1	1	1	0	0	3	1	1	0	1	0	0	0	0	0	2	0	0	0	0	0	0	1	1	0	0	0	1	2	1	1	0	0	1	0	2
0	1	0	0	0	3	1	3	0	0	2	1	1	0	0	0	1	1	1	1	0	0	1	0	2	0	1	1	1	1	1	0	0	2	1	0	1	0	0	0	1	1	1	0	0	1	2	2	1	1
0	0	0	1	1	0	2	0	0	0	0	0	0	0	1	0	1	1	0	0	0	1	0	0	1	0	1	2	0	0	0	2	1	1	2	0	0	0	1	0	1	1	0	2	0	2	0	0	1	0
0	1	0	1	0	1	0	1	3	1	1	1	0	3	1	1	0	1	0	0	0	1	0	2	2	1	1	0	0	0	0	3	0	1	0	2	2	1	2	0	1	2	2	1	2	2	1	0	1	0
1	0	1	0	1	0	1	1	1	0	1	2	0	1	1	1	4	0	3	2	1	0	0	1	0	0	0	0	0	0	0	0	2	0	3	1	1	1	0	0	1	0	1	2	1	0	0	4	1	0
0	0	2	0	1	0	0	1	1	0	1	1	1	2	0	0	2	1	0	2	0	0	2	0	1	0	0	3	0	0	2	1	1	3	1	2	2	0	2	1	0	1	1	0	2	1	0	0	1	1
0	0	0	0	1	0	0	0	0	1	0	2	1	1	0	0	1	1	1	0	1	1	0	0	1	1	1	1	0	1	0	0	2	1	0	1	0	1	1	0	1	0	0	2	1	0	1	0	2	2
0	1	0	2	0	0	0	1	1	0	2	0	1	0	1	1	2	1	1	1	1	2	1	1	2	1	0	0	3	1	0	0	0	0	0	1	0	2	2	0	1	3	0	1	0	1	1	0	0	1
0	0	0	0	2	0	0	0	0	0	0	1	0	0	2	0	1	0	0	1	3	2	0	1	0	1	1	0	0	1	2	0	2	1	0	0	0	0	1	1	0	0	1	0	3	0	0	1	0	0
1	0	0	0	1	0	3	0	0	2	0	1	2	0	2	0	0	2	0	1	0	1	0	0	1	2	1	1	2	1	0	3	1	1	0	1	0	0	1	1	2	1	1	1	0	2	1	0	1	0
1	0	0	0	0	0	0	1	0	1	1	0	2	1	0	1	1	0	1	0	0	1	0	1	1	3	1	1	0	1	0	1	2	0	1	0	1	0	2	1	2	1	2	1	1	3	1	3	1	3
0	0	0	0	1	2	0	1	1	0	0	1	0	0	1	0	0	0	0	0	2	1	1	2	0	0	0	0	0	1	1	1	0	0	0	0	0	1	4	2	1	2	2	2	0	1	1	1	1	0
1	0	2	0	2	2	0	2	0	2	0	2	2	0	0	1	1	1	2	1	1	2	1	0	2	3	0	0	2	2	1	1	0	0	0	0	2	3	0	1	2	1	2	0	1	1	1	1	0	1
0	0	0	3	1	0	0	0	1	1	0	0	0	0	1	1	0	1	0	2	0	1	0	2	0	3	1	2	2	2	1	1	0	0	0	3	0	1	0	3	1	1	2	4	2	0	3	1	0	0
0	1	0	1	0	0	0	0	0	0	1	0	0	1	0	0	2	2	2	1	0	1	1	0	0	1	0	2	1	2	1	1	1	2	0	1	1	1	2	0	1	0	1	1	1	0	1	3	2	1
0	0	1	1	0	0	0	1	1	0	0	2	0	0	0	3	1	0	1	1	0	0	1	0	0	0	1	0	0	0	0	1	1	3	0	1	1	3	1	0	1	2	0	0	2	1	2	3	0	1
1	1	2	2	0	0	2	0	0	1	1	1	0	1	0	0	0	1	1	1	1	1	0	0	1	2	0	0	0	2	1	1	0	1	0	1	2	2	1	2	1	1	0	0	0	0	3	2	2	1
2	0	0	2	0	2	1	0	1	1	2	1	0	1	0	1	1	1	0	1	1	0	1	1	2	0	0	0	0	0	2	3	0	0	2	1	1	1	0	1	1	1	3	0	0	2	0	0	1	1
1	0	0	1	0	0	2	0	1	1	1	0	2	1	1	1	0	0	1	0	0	3	3	0	0	0	2	1	1	1	0	0	2	1	0	2	0	0	1	0	1	3	1	0	1	1	0	1	3	1
0	3	1	1	1	0	1	0	0	0	1	0	1	1	1	0	0	1	2	1	2	2	0	0	2	1	1	4	1	0	1	2	1	1	1	0	2	0	0	3	1	0	0	0	0	1	1	2	0	0
2	0	2	0	2	0	1	0	1	0	1	2	1	0	0	1	2	1	0	0	0	0	0	0	0	2	0	3	0	1	1	0	2	1	3	1	1	1	2	1	1	1	1	1	2	0	1	1	2	0
0	0	1	1	0	0	0	0	0	1	1	1	0	0	0	0	0	0	1	0	1	2	0	0	1	3	1	2	1	2	0	1	1	2	0	0	1	1	3	1	0	1	0	0	1	2	1	0	1	1
1	2	2	1	1	0	0	0	0	1	2	0	0	0	2	1	2	1	2	1	0	1	1	4	1	1	0	1	1	0	0	1	0	2	0	0	0	0	1	0	0	1	3	1	1	1	0	1	0	1
0	2	0	0	0	0	0	0	0	2	0	0	1	1	0	1	1	0	0	2	1	0	0	1	1	1	0	1	0	0	0	0	0	1	0	0	0	1	0	0	0	1	1	0	0	0	2	1	2	2
0	0	1	1	2	3	0	0	2	0	1	1	0	1	1	2	0	0	1	0	0	1	0	0	2	1	0	0	0	1	0	1	0	0	2	0	3	2	0	0	1	0	0	2	1	1	1	0	0	1
0	0	1	2	1	1	0	0	0	2	1	0	1	0	0	1	0	0	0	1	0	1	0	1	0	0	0	1	0	2	1	0	2	0	0	1	1	0	2	2	0	1	1	1	1	0	2	1	0	1
0	0	2	0	1	0	0	4	1	0	1	0	2	0	0	1	0	1	0	1	0	0	0	1	0	0	1	0	0	0	2	1	2	2	0	0	3	0	0	2	0	0	0	2	2	2	1	0	1	2
0	1	0	1	0	1	0	0	0	1	2	1	1	1	1	2	1	3	1	1	0	0	2	1	3	0	1	0	1	1	0	0	1	1	0	0	1	0	0	2	2	0	0	1	0	0	1	1	0	1
0	1	0	0	0	0	2	0	1	2	0	1	0	0	1	0	0	0	0	1	1	0	2	0	0	1	1	1	0	0	1	1	0	0	2	3	1	0	1	0	2	0	0	1	1	1	0	1	1	0
0	1	1	1	0	1	0	0	1	0	1	0	1	0	0	0	1	2	0	0	2	0	2	0	0	0	2	1	1	0	1	0	0	0	1	1	0	0	0	0	0	1	1	0	0	0	0	0	0	1
0	0	3	1	0	0	0	1	0	0	1	0	0	0	0	0	1	1	0	1	0	0	1	1	1	0	1	0	0	0	0	0	0	3	1	1	1	0	0	1	0	3	0	0	1	0	0	2	2	3
1	0	0	0	1	0	0	1	0	2	2	1	0	0	0	0	1	2	2	2	0	1	1	0	0	0	0	2	0	0	0	0	0	1	0	0	0	1	1	3	0	0	0	3	1	1	0	2	0	1
1	1	0	1	2	1	1	1	2	0	0	1	0	1	1	0	1	0	1	0	0	0	0	0	1	1	0	0	0	1	0	1	0	2	1	1	0	1	0	1	0	0	1	0	1	0	1	2	2	2
1	0	0	1	0	1	3	0	0	0	0	0	0	1	1	0	1	1	0	0	1	0	0	0	0	1	2	0	0	1	0	0	0	1	4	1	3	2	1	0	0	2	0	2	2	0	0	0	1	1
0	0	0	0	0	0	0	0	0	0	0	0	0	0	0	0	0	0	0	1	1	0	0	1	0	0	0	0	2	0	0	0	0	0	0	0	0	0	1	1	0	0	0	0	0	0	0	1	1	0
[truncated: 351 more columns]

## Sheet: fig2c
Matrix of the hot graph
0	0	0	0	0	0	0	0	0	0	0	0	0	0	0	0	0	0	0	0	0	0	0	0	0	0	0	0	0	0	0	-1.21531	0	-1.21531	0	0	-1.21531	0	0	0	0	-1.21531	0	0	0	0	0	0	0	0
0	0	0	0	0	0	0	0	0	0	0	0	0	0	0	0	0	0	0	0	0	0	0	0	0	0	0	0	0	-2.43063	0	0	-1.21531	-1.21531	-3.64594	-1.21531	0	3.35536	-2.43063	0	2.14004	4.57067	4.57067	-1.21531	-2.43063	-3.64594	-2.43063	-1.21531	-3.64594	-1.21531
0	0	0	0	0	0	0	0	0	0	0	0	0	0	0	0	0	0	0	0	0	0	0	0	0	0	0	0	0	-4.86126	-1.21531	-1.21531	2.14004	2.14004	-2.43063	4.57067	2.14004	-7.29189	-6.07657	-4.86126	-3.64594	-0.29059	-7.29189	-1.5059	-0.29059	0.92473	-8.5072	-1.5059	-6.07657	4.28009
0	0	0	0	0	0	0	0	0	0	0	0	0	0	0	0	0	0	0	0	0	0	0	0	0	0	0	0	0	-4.86126	0.92473	2.14004	-0.29059	9.14135	-3.64594	-3.64594	3.35536	3.35536	3.35536	7.63545	-0.29059	3.9895	19.2074	5.4954	-3.64594	-0.29059	-6.07657	-4.86126	3.06477	-1.5059
0	0	0	0	0	0	0	0	0	0	0	0	0	0	0	0	0	0	0	0	0	0	0	0	0	0	0	0	0	-0.29059	-3.64594	-9.72252	-3.64594	-6.07657	8.85076	3.35536	-9.72252	0.92473	6.71072	2.14004	8.85076	-0.87176	-8.5072	3.9895	12.2061	1.84946	-8.79779	-7.29189	-12.1532	4.91423
0	0	0	0	0	0	0	0	0	0	0	0	0	0	0	0	0	0	0	0	0	0	0	0	0	0	0	0	0	-0.29059	4.28009	5.4954	-2.43063	-3.64594	-3.93653	-4.86126	-7.29189	-5.15184	13.4214	-2.72121	8.85076	12.2061	-0.58117	7.34486	13.1309	-6.36716	-1.79649	-10.9378	-5.15184	-1.79649
0	0	0	0	0	0	0	0	0	0	0	0	0	0	0	0	0	0	0	0	0	0	0	0	0	0	0	0	0	-0.29059	7.63545	-6.36716	0.92473	3.35536	-6.07657	-8.5072	-0.29059	-1.79649	10.9908	3.06477	3.69892	5.20482	18.9168	10.0661	24.4122	1.55887	-13.3685	2.77419	-2.72121	-8.79779
0	0	0	0	0	0	0	0	0	0	0	0	0	0	0	0	0	0	0	0	0	0	0	0	0	0	0	0	0	-2.72121	10.0661	-3.93653	-6.07657	8.85076	-7.29189	-1.5059	0.63414	5.4954	7.63545	18.9168	20.7663	-3.93653	9.77549	16.4862	-5.44243	7.34486	-0.58117	6.42013	-16.0897	-5.44243
0	0	0	0	0	0	0	0	0	0	0	0	0	0	0	0	0	0	0	0	0	0	0	0	0	0	0	0	0	1.84946	-0.58117	1.84946	7.63545	-8.5072	-6.07657	-6.07657	-3.93653	10.0661	8.56017	1.55887	4.91423	-11.8096	15.2709	-11.519	-4.5177	-5.73301	-3.93653	2.4836	-10.3037	2.4836
0	0	0	0	0	0	0	0	0	0	0	0	0	0	0	0	0	0	0	0	0	0	0	0	0	0	0	0	0	-2.72121	-3.0118	0.63414	16.7768	-4.86126	-8.5072	-6.36716	-5.15184	-0.58117	-4.5177	6.76369	8.26959	-10.0131	6.12955	26.5523	2.19302	-9.08837	31.1229	0.34356	-4.5177	7.05428
0	0	0	0	0	0	0	0	0	0	0	0	0	0	0	0	0	0	0	0	0	0	0	0	0	0	0	0	0	-1.79649	-2.08707	0.34356	-0.29059	-9.72252	-4.86126	-2.72121	-12.1532	16.7768	5.83896	3.9895	11.9155	7.05428	10.4096	9.19432	16.1956	7.34486	-1.16234	-3.59297	3.9895	-17.5956
0	0	0	0	0	0	0	0	0	0	0	0	0	0	0	0	0	0	0	0	0	0	0	0	0	0	0	0	0	-2.43063	3.06477	3.06477	0.63414	0.34356	-6.36716	-4.22711	-11.519	9.77549	8.26959	17.1203	6.12955	6.76369	-5.73301	0.9777	-2.37766	-6.0236	0.34356	-14.8744	-15.4555	-15.1649
0	0	0	0	0	0	0	0	0	0	0	0	0	0	0	0	0	0	0	0	0	0	0	0	0	0	0	0	0	-3.0118	15.5615	2.77419	-13.3685	-7.58247	3.9895	0.34356	-3.0118	2.77419	10.9908	-0.87176	-9.08837	4.62365	7.979	1.90243	20.1851	28.4017	4.91423	-17.305	-4.22711	-27.9522
0	0	0	0	0	0	0	0	0	0	0	0	0	0	0	0	0	0	0	0	0	0	0	0	0	0	0	0	0	0	-2.72121	7.34486	4.28009	5.20482	-2.08707	5.4954	-4.5177	0.34356	-4.80828	26.8429	21.9816	32.0477	11.9685	-2.08707	-0.23761	-1.45293	-18.8109	-0.5282	-2.08707	-18.8109
0	0	0	0	0	0	0	0	0	0	0	0	0	0	0	0	0	0	0	0	0	0	0	0	0	0	0	0	0	0	15.5615	6.12955	-0.58117	2.77419	-9.72252	-14.5838	2.77419	-3.93653	-5.44243	26.2617	-0.23761	25.337	-1.45293	5.25779	-6.0236	1.90243	4.62365	-2.37766	-15.1649	-15.1649
0	0	0	0	0	0	0	0	0	0	0	0	0	0	0	0	0	0	0	0	0	0	0	0	0	0	0	0	0	0	2.4836	4.91423	-6.36716	6.42013	-1.79649	3.06477	-3.0118	7.05428	0.05297	-7.87306	24.7558	-15.4555	1.26829	11.0438	19.2604	7.979	-9.66954	0.39653	-4.17414	-9.96013
0	0	0	0	0	0	0	0	0	0	0	0	0	0	0	0	0	0	0	0	0	0	0	0	0	0	0	0	0	0	1.84946	5.4954	-0.87176	-0.58117	-2.72121	-8.5072	-15.7991	0.05297	16.1956	11.625	14.9803	18.3357	10.4096	22.9063	18.9698	20.1851	1.61185	-2.66824	-8.45423	-22.4568
0	0	0	0	0	0	0	0	0	0	0	0	0	0	0	0	0	0	0	0	0	0	0	0	0	0	0	0	0	0	4.62365	10.7002	-2.08707	-14.8744	-7.58247	-0.87176	-10.9378	-3.30238	4.62365	-10.3037	25.9711	28.6923	13.765	29.3265	56.1164	6.76369	10.4096	-3.59297	-14.2402	-8.45423
0	0	0	0	0	0	0	0	0	0	0	0	0	0	0	0	0	0	0	0	0	0	0	0	0	0	0	0	0	0	10.7002	-8.79779	17.4109	-6.36716	-5.44243	10.9908	-2.08707	7.979	-16.0897	13.765	28.9829	29.3265	16.8298	13.765	32.9724	14.3991	-17.5426	23.8311	-4.17414	-12.3908
0	0	0	0	0	0	0	0	0	0	0	0	0	0	0	0	0	0	0	0	0	0	0	0	0	0	0	0	0	0	9.77549	7.05428	-11.519	-10.0131	-7.58247	-10.0131	-4.22711	-13.9496	7.979	8.90373	0.9777	4.62365	20.1851	5.54838	7.39783	3.4613	-6.31418	29.9076	-8.45423	-2.95883
0	0	0	0	0	0	0	0	0	0	0	0	0	0	0	0	0	0	0	0	0	0	0	0	0	0	0	0	0	0	16.4862	-0.87176	7.34486	2.77419	-4.5177	7.34486	-6.36716	-1.79649	23.1969	8.32256	21.4004	0.9777	10.119	16.8827	14.6897	0.05297	22.9063	-6.94833	0.39653	-0.5282
0	0	0	0	0	0	0	0	0	0	0	0	0	0	0	0	0	0	0	0	0	0	0	0	0	0	0	0	0	0	-6.65774	-5.73301	9.77549	3.69892	-0.87176	-15.1649	-25.8122	-10.0131	-13.9496	-12.7343	-3.59297	22.6157	18.3357	17.4639	15.3239	-4.17414	-2.0341	-7.5295	30.2512	5.54838
0	0	0	0	0	0	0	0	0	0	0	0	0	0	0	0	0	0	0	0	0	0	0	0	0	0	0	0	0	0	-9.37896	7.979	-4.22711	-13.3685	-10.3037	-14.5838	-10.9378	19.8416	-2.08707	3.11775	6.12955	19.2604	-9.32598	18.9698	11.0438	29.0359	19.2604	13.4744	-0.5282	-34.3194
0	0	0	0	0	0	0	0	0	0	0	0	0	0	0	0	0	0	0	0	0	0	0	0	0	0	0	0	0	0	0	-9.66954	-7.87306	6.76369	2.77419	12.5497	-3.0118	11.3344	-6.65774	-17.5956	12.8403	3.11775	27.477	7.39783	21.1099	29.9606	15.6144	5.54838	-23.3816	-3.88356
0	0	0	0	0	0	0	0	0	0	0	0	0	0	0	0	0	0	0	0	0	0	0	0	0	0	0	0	0	0	0	10.7002	-6.36716	-2.37766	2.77419	-13.6591	-11.2284	-5.73301	28.9829	-2.95883	-7.5295	-1.74351	43.9632	-2.95883	18.6792	17.7545	11.9685	-7.5295	-9.37896	0.39653
0	0	0	0	0	0	0	0	0	0	0	0	0	0	0	0	0	0	0	0	0	0	0	0	0	0	0	0	0	0	0	8.90373	6.12955	-6.94833	-4.5177	4.33306	0.9777	-5.44243	-0.87176	-1.45293	-1.74351	16.5392	21.1099	8.32256	-5.09887	-5.38946	29.0359	8.03198	10.7532	-6.60477
0	0	0	0	0	0	0	0	0	0	0	0	0	0	0	0	0	0	0	0	0	0	0	0	0	0	0	0	0	0	0	-3.30238	-4.5177	7.05428	-17.305	-3.59297	-1.79649	-14.8744	4.9672	0.39653	8.61315	5.25779	24.4652	31.7571	19.604	19.2604	4.04248	8.32256	21.4004	11.3873
0	0	0	0	0	0	0	0	0	0	0	0	0	0	0	0	0	0	0	0	0	0	0	0	0	0	0	0	0	0	0	-7.23891	-7.58247	1.26829	-7.87306	-3.59297	-16.3803	-10.5943	1.26829	-3.59297	-4.5177	18.6792	16.2486	11.9685	10.7532	2.53658	14.1085	8.90373	-12.3908	16.8298
0	0	0	0	0	0	0	0	0	0	0	0	0	0	0	0	0	0	0	0	0	0	0	0	0	0	0	0	0	0	0	7.979	-13.0249	-10.5943	20.7663	-0.87176	-5.44243	-0.87176	-16.3803	-15.4555	-9.66954	36.6184	15.3239	0.10595	6.18252	-12.1002	-2.32468	-2.66824	8.61315	7.39783
0	0	0	0	0	0	0	0	0	0	0	0	0	0	0	0	0	0	0	0	0	0	0	0	0	0	0	0	0	0	0	0	39.3396	16.4862	-1.45293	9.19432	-4.80828	-10.0131	-14.8744	-4.5177	16.1956	-7.82008	11.9685	22.9593	33.6066	-4.46473	9.82846	1.03068	-0.81878	12.2591
0	0	0	0	0	0	0	0	0	0	0	0	0	0	0	0	0	0	0	0	0	0	0	0	0	0	0	0	0	0	0	0	12.5497	4.33306	2.4836	4.91423	-6.94833	-11.8096	7.05428	-14.8744	1.61185	-10.3037	12.8932	12.2591	2.53658	12.8932	4.33306	37.8337	44.2538	28.1111
0	0	0	0	0	0	0	0	0	0	0	0	0	0	0	0	0	0	0	0	0	0	0	0	0	0	0	0	0	0	0	0	0.9777	-1.45293	-8.16364	-10.3037	-12.4437	-1.45293	-0.23761	4.33306	27.7676	7.68842	10.119	0.39653	13.818	19.604	1.32126	12.6027	16.8298	-3.88356
0	0	0	0	0	0	0	0	0	0	0	0	0	0	0	0	0	0	0	0	0	0	0	0	0	0	0	0	0	0	0	0	-19.7356	24.4122	2.19302	-2.08707	1.26829	1.26829	-16.3803	-5.09887	-2.66824	14.6897	18.0451	16.2486	35.1125	15.6144	2.82716	0.39653	-5.68004	23.5405
0	0	0	0	0	0	0	0	0	0	0	0	0	0	0	0	0	0	0	0	0	0	0	0	0	0	0	0	0	0	0	0	23.1969	3.40833	0.9777	-1.45293	2.19302	-24.5969	1.26829	-2.66824	-11.519	5.25779	4.33306	8.32256	35.7466	-10.5413	22.9593	24.1746	-5.09887	0.10595
0	0	0	0	0	0	0	0	0	0	0	0	0	0	0	0	0	0	0	0	0	0	0	0	0	0	0	0	0	0	0	0	-13.6591	5.54838	-13.6591	12.8403	-11.2284	-8.16364	4.62365	10.7002	-25.8122	-20.0262	16.5392	5.25779	3.11775	3.11775	-0.81878	-1.39995	20.1851	9.82846
0	0	0	0	0	0	0	0	0	0	0	0	0	0	0	0	0	0	0	0	0	0	0	0	0	0	0	0	0	0	0	0	0	-3.0118	-14.8744	3.40833	-6.94833	-4.22711	-13.9496	-9.37896	7.979	-13.0249	-17.5956	11.0438	4.04248	33.8971	8.32256	21.4534	3.75189	0.10595
0	0	0	0	0	0	0	0	0	0	0	0	0	0	0	0	0	0	0	0	0	0	0	0	0	0	0	0	0	0	0	0	0	4.33306	-3.59297	6.12955	23.1969	18.3357	-10.5943	-11.8096	-0.23761	-1.16234	0.39653	2.82716	3.75189	3.80486	22.3252	-10.5413	0.68712	27.477
0	0	0	0	0	0	0	0	0	0	0	0	0	0	0	0	0	0	0	0	0	0	0	0	0	0	0	0	0	0	0	0	0	-9.08837	6.4731	-10.3037	-15.1649	-11.2284	-8.16364	-19.445	-9.08837	-6.31418	-2.37766	1.26829	-12.1002	24.4652	1.32126	17.7545	21.1099	-7.82008
0	0	0	0	0	0	0	0	0	0	0	0	0	0	0	0	0	0	0	0	0	0	0	0	0	0	0	0	0	0	0	0	0	-0.87176	21.0569	-0.5282	20.1851	0.39653	-4.80828	2.4836	-13.0249	15.6144	17.4109	-9.66954	-13.6061	0.39653	8.32256	22.6687	4.04248	33.8971
0	0	0	0	0	0	0	0	0	0	0	0	0	0	0	0	0	0	0	0	0	0	0	0	0	0	0	0	0	0	0	0	0	0	-9.96013	5.25779	7.979	-12.7343	0.05297	-10.5943	1.26829	22.9063	-16.6708	21.4004	21.1099	11.0968	4.04248	17.1733	-5.09887	13.818
0	0	0	0	0	0	0	0	0	0	0	0	0	0	0	0	0	0	0	0	0	0	0	0	0	0	0	0	0	0	0	0	0	0	2.53658	14.9803	9.19432	1.26829	-3.30238	-9.08837	-0.87176	3.11775	4.33306	-7.82008	27.1864	12.2591	-1.45293	14.6897	-15.7461	-0.23761
0	0	0	0	0	0	0	0	0	0	0	0	0	0	0	0	0	0	0	0	0	0	0	0	0	0	0	0	0	0	0	0	0	0	11.625	-2.95883	-6.65774	8.61315	12.2591	-10.5943	-12.7343	-5.09887	-21.2415	-3.59297	3.11775	16.2486	-4.75531	-16.6179	14.3991	8.32256
0	0	0	0	0	0	0	0	0	0	0	0	0	0	0	0	0	0	0	0	0	0	0	0	0	0	0	0	0	0	0	0	0	0	-13.9496	-2.66824	-15.1649	-11.519	25.9711	-10.3037	-5.68004	12.8403	4.04248	-9.96013	-22.4568	29.617	-2.0341	24.4652	49.7492	-2.0341
0	0	0	0	0	0	0	0	0	0	0	0	0	0	0	0	0	0	0	0	0	0	0	0	0	0	0	0	0	0	0	0	0	0	0	-17.5956	25.9711	1.26829	2.82716	0.05297	-1.16234	-14.2402	16.8298	-5.38946	6.18252	-2.0341	19.604	23.2499	23.2499	10.7532
0	0	0	0	0	0	0	0	0	0	0	0	0	0	0	0	0	0	0	0	0	0	0	0	0	0	0	0	0	0	0	0	0	0	0	-2.66824	22.6157	4.33306	-1.45293	-1.79649	4.04248	-9.66954	-5.09887	7.68842	-20.0262	16.1956	19.8945	26.8958	24.4652	17.1733
0	0	0	0	0	0	0	0	0	0	0	0	0	0	0	0	0	0	0	0	0	0	0	0	0	0	0	0	0	0	0	0	0	0	0	5.54838	-4.80828	-10.8849	-6.65774	-17.5956	-8.16364	-1.45293	5.54838	-3.59297	4.9672	7.68842	10.7532	-1.74351	4.67662	5.60135
0	0	0	0	0	0	0	0	0	0	0	0	0	0	0	0	0	0	0	0	0	0	0	0	0	0	0	0	0	0	0	0	0	0	0	-18.1767	1.90243	-4.5177	3.11775	-11.519	-22.4568	2.19302	1.55887	-3.59297	-8.16364	0.39653	4.9672	-16.6708	3.4613	43.3291
0	0	0	0	0	0	0	0	0	0	0	0	0	0	0	0	0	0	0	0	0	0	0	0	0	0	0	0	0	0	0	0	0	0	0	0	-9.08837	2.19302	3.69892	6.4731	0.05297	9.53788	-3.59297	-2.95883	-3.59297	18.9698	13.1838	11.6779	6.18252	52.1798
0	0	0	0	0	0	0	0	0	0	0	0	0	0	0	0	0	0	0	0	0	0	0	0	0	0	0	0	0	0	0	0	0	0	0	0	22.9063	-3.30238	-15.4555	-2.37766	8.26959	-16.0897	4.62365	-16.3803	-2.08707	-13.0249	20.1851	-15.7461	40.3173	5.89193
0	0	0	0	0	0	0	0	0	0	0	0	0	0	0	0	0	0	0	0	0	0	0	0	0	0	0	0	0	0	0	0	0	0	0	0	33.8971	0.9777	0.05297	-3.59297	0.05297	-11.8096	4.33306	-16.3803	-21.5321	19.551	0.9777	14.3991	16.5392	-1.74351
0	0	0	0	0	0	0	0	0	0	0	0	0	0	0	0	0	0	0	0	0	0	0	0	0	0	0	0	0	0	0	0	0	0	0	0	-6.94833	13.1838	12.5497	15.905	-1.45293	-18.5203	-12.7343	2.19302	11.0438	-13.9496	14.9803	-9.37896	21.4004	29.3265
0	0	0	0	0	0	0	0	0	0	0	0	0	0	0	0	0	0	0	0	0	0	0	0	0	0	0	0	0	0	0	0	0	0	0	0	0	-1.45293	-0.5282	-7.5295	-13.9496	-10.3037	-10.3037	-5.73301	-2.08707	31.7571	-7.5295	-4.80828	9.24729	18.6792
0	0	0	0	0	0	0	0	0	0	0	0	0	0	0	0	0	0	0	0	0	0	0	0	0	0	0	0	0	0	0	0	0	0	0	0	0	-8.45423	-13.0249	-4.80828	5.83896	-2.08707	-1.45293	13.4744	-24.3063	11.625	-5.68004	-5.09887	7.979	-4.46473
0	0	0	0	0	0	0	0	0	0	0	0	0	0	0	0	0	0	0	0	0	0	0	0	0	0	0	0	0	0	0	0	0	0	0	0	0	0.9777	20.4757	6.76369	8.26959	0.05297	6.76369	6.76369	-11.8096	6.4731	-1.45293	15.6144	30.8324	3.75189
0	0	0	0	0	0	0	0	0	0	0	0	0	0	0	0	0	0	0	0	0	0	0	0	0	0	0	0	0	0	0	0	0	0	0	0	0	0	12.5497	9.82846	-10.8849	5.83896	-0.87176	-15.1649	-11.519	-5.73301	-2.0341	-5.73301	13.1838	-7.23891
0	0	0	0	0	0	0	0	0	0	0	0	0	0	0	0	0	0	0	0	0	0	0	0	0	0	0	0	0	0	0	0	0	0	0	0	0	0	5.54838	22.6157	17.4109	0.9777	0.68712	-1.45293	-1.16234	-16.6708	-4.80828	-16.6708	18.6792	8.03198
0	0	0	0	0	0	0	0	0	0	0	0	0	0	0	0	0	0	0	0	0	0	0	0	0	0	0	0	0	0	0	0	0	0	0	0	0	0	-11.519	13.765	-16.6708	-9.08837	-3.30238	3.11775	4.62365	0.9777	10.119	8.26959	-10.8849	8.61315
0	0	0	0	0	0	0	0	0	0	0	0	0	0	0	0	0	0	0	0	0	0	0	0	0	0	0	0	0	0	0	0	0	0	0	0	0	0	0	18.0451	20.7663	4.62365	-16.0897	23.8311	-12.7343	-18.8109	21.4004	-5.09887	14.6897	17.7545
0	0	0	0	0	0	0	0	0	0	0	0	0	0	0	0	0	0	0	0	0	0	0	0	0	0	0	0	0	0	0	0	0	0	0	0	0	0	0	-10.5943	-7.23891	-2.66824	15.905	1.26829	-14.2402	-12.4437	0.9777	-19.7356	-1.16234	18.3357
0	0	0	0	0	0	0	0	0	0	0	0	0	0	0	0	0	0	0	0	0	0	0	0	0	0	0	0	0	0	0	0	0	0	0	0	0	0	0	0	-19.7356	-12.1002	-13.9496	11.0438	16.1956	-23.091	-14.8744	-11.8096	24.4652	-20.3168
0	0	0	0	0	0	0	0	0	0	0	0	0	0	0	0	0	0	0	0	0	0	0	0	0	0	0	0	0	0	0	0	0	0	0	0	0	0	0	0	12.5497	10.7532	23.1969	6.12955	-2.37766	-7.23891	-10.0131	8.26959	14.6897	9.82846
0	0	0	0	0	0	0	0	0	0	0	0	0	0	0	0	0	0	0	0	0	0	0	0	0	0	0	0	0	0	0	0	0	0	0	0	0	0	0	0	-4.5177	-7.23891	-11.8096	13.4744	-8.45423	17.1203	-8.74481	-3.88356	-15.4555	2.82716
0	0	0	0	0	0	0	0	0	0	0	0	0	0	0	0	0	0	0	0	0	0	0	0	0	0	0	0	0	0	0	0	0	0	0	0	0	0	0	0	0	12.8932	10.4096	-0.81878	11.3344	14.0556	-11.519	12.8403	-15.4555	18.0981
0	0	0	0	0	0	0	0	0	0	0	0	0	0	0	0	0	0	0	0	0	0	0	0	0	0	0	0	0	0	0	0	0	0	0	0	0	0	0	0	0	5.54838	2.4836	-13.3155	-12.7343	13.765	-3.88356	-18.5203	-2.66824	-13.0249
0	0	0	0	0	0	0	0	0	0	0	0	0	0	0	0	0	0	0	0	0	0	0	0	0	0	0	0	0	0	0	0	0	0	0	0	0	0	0	0	0	-0.87176	3.40833	-12.1002	3.69892	-5.09887	12.8403	-10.5943	24.1216	3.40833
0	0	0	0	0	0	0	0	0	0	0	0	0	0	0	0	0	0	0	0	0	0	0	0	0	0	0	0	0	0	0	0	0	0	0	0	0	0	0	0	0	0	3.75189	5.83896	-1.16234	3.11775	17.4109	-11.519	3.11775	16.1956
0	0	0	0	0	0	0	0	0	0	0	0	0	0	0	0	0	0	0	0	0	0	0	0	0	0	0	0	0	0	0	0	0	0	0	0	0	0	0	0	0	0	-11.8096	-9.08837	-6.94833	-7.87306	-10.5943	-25.8122	12.5497	-14.9901
0	0	0	0	0	0	0	0	0	0	0	0	0	0	0	0	0	0	0	0	0	0	0	0	0	0	0	0	0	0	0	0	0	0	0	0	0	0	0	0	0	0	0	-17.8862	5.25779	-20.3168	4.35956	-7.21637	7.15653	2.90637
0	0	0	0	0	0	0	0	0	0	0	0	0	0	0	0	0	0	0	0	0	0	0	0	0	0	0	0	0	0	0	0	0	0	0	0	0	0	0	0	0	0	0	-11.8096	6.7086	-2.5183	7.60445	3.63297	-9.56541	-22.4851
0	0	0	0	0	0	0	0	0	0	0	0	0	0	0	0	0	0	0	0	0	0	0	0	0	0	0	0	0	0	0	0	0	0	0	0	0	0	0	0	0	0	0	0	11.4067	-17.3391	-1.7917	-23.4904	14.9302	-22.7638
0	0	0	0	0	0	0	0	0	0	0	0	0	0	0	0	0	0	0	0	0	0	0	0	0	0	0	0	0	0	0	0	0	0	0	0	0	0	0	0	0	0	0	0	-11.9145	-0.61718	5.25541	-18.5136	6.7086	3.18504
0	0	0	0	0	0	0	0	0	0	0	0	0	0	0	0	0	0	0	0	0	0	0	0	0	0	0	0	0	0	0	0	0	0	0	0	0	0	0	0	0	0	0	0	-13.8156	26.9541	19.6283	6.7086	15.6568	6.7086
0	0	0	0	0	0	0	0	0	0	0	0	0	0	0	0	0	0	0	0	0	0	0	0	0	0	0	0	0	0	0	0	0	0	0	0	0	0	0	0	0	0	0	0	0	-1.34378	5.25541	-6.04186	19.1804	-6.48978
0	0	0	0	0	0	0	0	0	0	0	0	0	0	0	0	0	0	0	0	0	0	0	0	0	0	0	0	0	0	0	0	0	0	0	0	0	0	0	0	0	0	0	0	0	-2.96622	-6.04186	0.10941	10.6801	-14.9901
0	0	0	0	0	0	0	0	0	0	0	0	0	0	0	0	0	0	0	0	0	0	0	0	0	0	0	0	0	0	0	0	0	0	0	0	0	0	0	0	0	0	0	0	0	0	-8.39089	-2.96622	20.8028	16.8314
0	0	0	0	0	0	0	0	0	0	0	0	0	0	0	0	0	0	0	0	0	0	0	0	0	0	0	0	0	0	0	0	0	0	0	0	0	0	0	0	0	0	0	0	0	0	-32.8865	25.7796	-1.34378	29.3031
0	0	0	0	0	0	0	0	0	0	0	0	0	0	0	0	0	0	0	0	0	0	0	0	0	0	0	0	0	0	0	0	0	0	0	0	0	0	0	0	0	0	0	0	0	0	0	-5.31526	-1.34378	2.45845
0	0	0	0	0	0	0	0	0	0	0	0	0	0	0	0	0	0	0	0	0	0	0	0	0	0	0	0	0	0	0	0	0	0	0	0	0	0	0	0	0	0	0	0	0	0	0	-11.4665	16.8314	4.08089
0	0	0	0	0	0	0	0	0	0	0	0	0	0	0	0	0	0	0	0	0	0	0	0	0	0	0	0	0	0	0	0	0	0	0	0	0	0	0	0	0	0	0	0	0	0	0	0	11.8546	-7.21637
0	0	0	0	0	0	0	0	0	0	0	0	0	0	0	0	0	0	0	0	0	0	0	0	0	0	0	0	0	0	0	0	0	0	0	0	0	0	0	0	0	0	0	0	0	0	0	0	-8.11223	17.2793
0	0	0	0	0	0	0	0	0	0	0	0	0	0	0	0	0	0	0	0	0	0	0	0	0	0	0	0	0	0	0	0	0	0	0	0	0	0	0	0	0	0	0	0	0	0	0	0	0	9.05764
0	0	0	0	0	0	0	0	0	0	0	0	0	0	0	0	0	0	0	0	0	0	0	0	0	0	0	0	0	0	0	0	0	0	0	0	0	0	0	0	0	0	0	0	0	0	0	0	0	-3.41415
0	0	0	0	0	0	0	0	0	0	0	0	0	0	0	0	0	0	0	0	0	0	0	0	0	0	0	0	0	0	0	0	0	0	0	0	0	0	0	0	0	0	0	0	0	0	0	0	0	0
0	0	0	0	0	0	0	0	0	0	0	0	0	0	0	0	0	0	0	0	0	0	0	0	0	0	0	0	0	0	0	0	0	0	0	0	0	0	0	0	0	0	0	0	0	0	0	0	0	0
0	0	0	0	0	0	0	0	0	0	0	0	0	0	0	0	0	0	0	0	0	0	0	0	0	0	0	0	0	0	0	0	0	0	0	0	0	0	0	0	0	0	0	0	0	0	0	0	0	0
0	0	0	0	0	0	0	0	0	0	0	0	0	0	0	0	0	0	0	0	0	0	0	0	0	0	0	0	0	0	0	0	0	0	0	0	0	0	0	0	0	0	0	0	0	0	0	0	0	0
0	0	0	0	0	0	0	0	0	0	0	0	0	0	0	0	0	0	0	0	0	0	0	0	0	0	0	0	0	0	0	0	0	0	0	0	0	0	0	0	0	0	0	0	0	0	0	0	0	0
0	0	0	0	0	0	0	0	0	0	0	0	0	0	0	0	0	0	0	0	0	0	0	0	0	0	0	0	0	0	0	0	0	0	0	0	0	0	0	0	0	0	0	0	0	0	0	0	0	0
0	0	0	0	0	0	0	0	0	0	0	0	0	0	0	0	0	0	0	0	0	0	0	0	0	0	0	0	0	0	0	0	0	0	0	0	0	0	0	0	0	0	0	0	0	0	0	0	0	0
0	0	0	0	0	0	0	0	0	0	0	0	0	0	0	0	0	0	0	0	0	0	0	0	0	0	0	0	0	0	0	0	0	0	0	0	0	0	0	0	0	0	0	0	0	0	0	0	0	0
0	0	0	0	0	0	0	0	0	0	0	0	0	0	0	0	0	0	0	0	0	0	0	0	0	0	0	0	0	0	0	0	0	0	0	0	0	0	0	0	0	0	0	0	0	0	0	0	0	0
0	0	0	0	0	0	0	0	0	0	0	0	0	0	0	0	0	0	0	0	0	0	0	0	0	0	0	0	0	0	0	0	0	0	0	0	0	0	0	0	0	0	0	0	0	0	0	0	0	0
0	0	0	0	0	0	0	0	0	0	0	0	0	0	0	0	0	0	0	0	0	0	0	0	0	0	0	0	0	0	0	0	0	0	0	0	0	0	0	0	0	0	0	0	0	0	0	0	0	0
0	0	0	0	0	0	0	0	0	0	0	0	0	0	0	0	0	0	0	0	0	0	0	0	0	0	0	0	0	0	0	0	0	0	0	0	0	0	0	0	0	0	0	0	0	0	0	0	0	0
0	0	0	0	0	0	0	0	0	0	0	0	0	0	0	0	0	0	0	0	0	0	0	0	0	0	0	0	0	0	0	0	0	0	0	0	0	0	0	0	0	0	0	0	0	0	0	0	0	0
0	0	0	0	0	0	0	0	0	0	0	0	0	0	0	0	0	0	0	0	0	0	0	0	0	0	0	0	0	0	0	0	0	0	0	0	0	0	0	0	0	0	0	0	0	0	0	0	0	0
0	0	0	0	0	0	0	0	0	0	0	0	0	0	0	0	0	0	0	0	0	0	0	0	0	0	0	0	0	0	0	0	0	0	0	0	0	0	0	0	0	0	0	0	0	0	0	0	0	0
0	0	0	0	0	0	0	0	0	0	0	0	0	0	0	0	0	0	0	0	0	0	0	0	0	0	0	0	0	0	0	0	0	0	0	0	0	0	0	0	0	0	0	0	0	0	0	0	0	0
0	0	0	0	0	0	0	0	0	0	0	0	0	0	0	0	0	0	0	0	0	0	0	0	0	0	0	0	0	0	0	0	0	0	0	0	0	0	0	0	0	0	0	0	0	0	0	0	0	0
0	0	0	0	0	0	0	0	0	0	0	0	0	0	0	0	0	0	0	0	0	0	0	0	0	0	0	0	0	0	0	0	0	0	0	0	0	0	0	0	0	0	0	0	0	0	0	0	0	0
0	0	0	0	0	0	0	0	0	0	0	0	0	0	0	0	0	0	0	0	0	0	0	0	0	0	0	0	0	0	0	0	0	0	0	0	0	0	0	0	0	0	0	0	0	0	0	0	0	0
0	0	0	0	0	0	0	0	0	0	0	0	0	0	0	0	0	0	0	0	0	0	0	0	0	0	0	0	0	0	0	0	0	0	0	0	0	0	0	0	0	0	0	0	0	0	0	0	0	0
0	0	0	0	0	0	0	0	0	0	0	0	0	0	0	0	0	0	0	0	0	0	0	0	0	0	0	0	0	0	0	0	0	0	0	0	0	0	0	0	0	0	0	0	0	0	0	0	0	0
0	0	0	0	0	0	0	0	0	0	0	0	0	0	0	0	0	0	0	0	0	0	0	0	0	0	0	0	0	0	0	0	0	0	0	0	0	0	0	0	0	0	0	0	0	0	0	0	0	0
0	0	0	0	0	0	0	0	0	0	0	0	0	0	0	0	0	0	0	0	0	0	0	0	0	0	0	0	0	0	0	0	0	0	0	0	0	0	0	0	0	0	0	0	0	0	0	0	0	0
0	0	0	0	0	0	0	0	0	0	0	0	0	0	0	0	0	0	0	0	0	0	0	0	0	0	0	0	0	0	0	0	0	0	0	0	0	0	0	0	0	0	0	0	0	0	0	0	0	0
0	0	0	0	0	0	0	0	0	0	0	0	0	0	0	0	0	0	0	0	0	0	0	0	0	0	0	0	0	0	0	0	0	0	0	0	0	0	0	0	0	0	0	0	0	0	0	0	0	0
0	0	0	0	0	0	0	0	0	0	0	0	0	0	0	0	0	0	0	0	0	0	0	0	0	0	0	0	0	0	0	0	0	0	0	0	0	0	0	0	0	0	0	0	0	0	0	0	0	0
0	0	0	0	0	0	0	0	0	0	0	0	0	0	0	0	0	0	0	0	0	0	0	0	0	0	0	0	0	0	0	0	0	0	0	0	0	0	0	0	0	0	0	0	0	0	0	0	0	0
0	0	0	0	0	0	0	0	0	0	0	0	0	0	0	0	0	0	0	0	0	0	0	0	0	0	0	0	0	0	0	0	0	0	0	0	0	0	0	0	0	0	0	0	0	0	0	0	0	0
0	0	0	0	0	0	0	0	0	0	0	0	0	0	0	0	0	0	0	0	0	0	0	0	0	0	0	0	0	0	0	0	0	0	0	0	0	0	0	0	0	0	0	0	0	0	0	0	0	0
0	0	0	0	0	0	0	0	0	0	0	0	0	0	0	0	0	0	0	0	0	0	0	0	0	0	0	0	0	0	0	0	0	0	0	0	0	0	0	0	0	0	0	0	0	0	0	0	0	0
0	0	0	0	0	0	0	0	0	0	0	0	0	0	0	0	0	0	0	0	0	0	0	0	0	0	0	0	0	0	0	0	0	0	0	0	0	0	0	0	0	0	0	0	0	0	0	0	0	0
0	0	0	0	0	0	0	0	0	0	0	0	0	0	0	0	0	0	0	0	0	0	0	0	0	0	0	0	0	0	0	0	0	0	0	0	0	0	0	0	0	0	0	0	0	0	0	0	0	0
0	0	0	0	0	0	0	0	0	0	0	0	0	0	0	0	0	0	0	0	0	0	0	0	0	0	0	0	0	0	0	0	0	0	0	0	0	0	0	0	0	0	0	0	0	0	0	0	0	0
0	0	0	0	0	0	0	0	0	0	0	0	0	0	0	0	0	0	0	0	0	0	0	0	0	0	0	0	0	0	0	0	0	0	0	0	0	0	0	0	0	0	0	0	0	0	0	0	0	0
0	0	0	0	0	0	0	0	0	0	0	0	0	0	0	0	0	0	0	0	0	0	0	0	0	0	0	0	0	0	0	0	0	0	0	0	0	0	0	0	0	0	0	0	0	0	0	0	0	0
0	0	0	0	0	0	0	0	0	0	0	0	0	0	0	0	0	0	0	0	0	0	0	0	0	0	0	0	0	0	0	0	0	0	0	0	0	0	0	0	0	0	0	0	0	0	0	0	0	0
0	0	0	0	0	0	0	0	0	0	0	0	0	0	0	0	0	0	0	0	0	0	0	0	0	0	0	0	0	0	0	0	0	0	0	0	0	0	0	0	0	0	0	0	0	0	0	0	0	0
0	0	0	0	0	0	0	0	0	0	0	0	0	0	0	0	0	0	0	0	0	0	0	0	0	0	0	0	0	0	0	0	0	0	0	0	0	0	0	0	0	0	0	0	0	0	0	0	0	0
0	0	0	0	0	0	0	0	0	0	0	0	0	0	0	0	0	0	0	0	0	0	0	0	0	0	0	0	0	0	0	0	0	0	0	0	0	0	0	0	0	0	0	0	0	0	0	0	0	0
0	0	0	0	0	0	0	0	0	0	0	0	0	0	0	0	0	0	0	0	0	0	0	0	0	0	0	0	0	0	0	0	0	0	0	0	0	0	0	0	0	0	0	0	0	0	0	0	0	0
0	0	0	0	0	0	0	0	0	0	0	0	0	0	0	0	0	0	0	0	0	0	0	0	0	0	0	0	0	0	0	0	0	0	0	0	0	0	0	0	0	0	0	0	0	0	0	0	0	0
0	0	0	0	0	0	0	0	0	0	0	0	0	0	0	0	0	0	0	0	0	0	0	0	0	0	0	0	0	0	0	0	0	0	0	0	0	0	0	0	0	0	0	0	0	0	0	0	0	0
0	0	0	0	0	0	0	0	0	0	0	0	0	0	0	0	0	0	0	0	0	0	0	0	0	0	0	0	0	0	0	0	0	0	0	0	0	0	0	0	0	0	0	0	0	0	0	0	0	0
0	0	0	0	0	0	0	0	0	0	0	0	0	0	0	0	0	0	0	0	0	0	0	0	0	0	0	0	0	0	0	0	0	0	0	0	0	0	0	0	0	0	0	0	0	0	0	0	0	0
0	0	0	0	0	0	0	0	0	0	0	0	0	0	0	0	0	0	0	0	0	0	0	0	0	0	0	0	0	0	0	0	0	0	0	0	0	0	0	0	0	0	0	0	0	0	0	0	0	0
0	0	0	0	0	0	0	0	0	0	0	0	0	0	0	0	0	0	0	0	0	0	0	0	0	0	0	0	0	0	0	0	0	0	0	0	0	0	0	0	0	0	0	0	0	0	0	0	0	0
0	0	0	0	0	0	0	0	0	0	0	0	0	0	0	0	0	0	0	0	0	0	0	0	0	0	0	0	0	0	0	0	0	0	0	0	0	0	0	0	0	0	0	0	0	0	0	0	0	0
0	0	0	0	0	0	0	0	0	0	0	0	0	0	0	0	0	0	0	0	0	0	0	0	0	0	0	0	0	0	0	0	0	0	0	0	0	0	0	0	0	0	0	0	0	0	0	0	0	0
0	0	0	0	0	0	0	0	0	0	0	0	0	0	0	0	0	0	0	0	0	0	0	0	0	0	0	0	0	0	0	0	0	0	0	0	0	0	0	0	0	0	0	0	0	0	0	0	0	0
0	0	0	0	0	0	0	0	0	0	0	0	0	0	0	0	0	0	0	0	0	0	0	0	0	0	0	0	0	0	0	0	0	0	0	0	0	0	0	0	0	0	0	0	0	0	0	0	0	0
0	0	0	0	0	0	0	0	0	0	0	0	0	0	0	0	0	0	0	0	0	0	0	0	0	0	0	0	0	0	0	0	0	0	0	0	0	0	0	0	0	0	0	0	0	0	0	0	0	0
0	0	0	0	0	0	0	0	0	0	0	0	0	0	0	0	0	0	0	0	0	0	0	0	0	0	0	0	0	0	0	0	0	0	0	0	0	0	0	0	0	0	0	0	0	0	0	0	0	0
0	0	0	0	0	0	0	0	0	0	0	0	0	0	0	0	0	0	0	0	0	0	0	0	0	0	0	0	0	0	0	0	0	0	0	0	0	0	0	0	0	0	0	0	0	0	0	0	0	0
0	0	0	0	0	0	0	0	0	0	0	0	0	0	0	0	0	0	0	0	0	0	0	0	0	0	0	0	0	0	0	0	0	0	0	0	0	0	0	0	0	0	0	0	0	0	0	0	0	0
0	0	0	0	0	0	0	0	0	0	0	0	0	0	0	0	0	0	0	0	0	0	0	0	0	0	0	0	0	0	0	0	0	0	0	0	0	0	0	0	0	0	0	0	0	0	0	0	0	0
0	0	0	0	0	0	0	0	0	0	0	0	0	0	0	0	0	0	0	0	0	0	0	0	0	0	0	0	0	0	0	0	0	0	0	0	0	0	0	0	0	0	0	0	0	0	0	0	0	0
0	0	0	0	0	0	0	0	0	0	0	0	0	0	0	0	0	0	0	0	0	0	0	0	0	0	0	0	0	0	0	0	0	0	0	0	0	0	0	0	0	0	0	0	0	0	0	0	0	0
0	0	0	0	0	0	0	0	0	0	0	0	0	0	0	0	0	0	0	0	0	0	0	0	0	0	0	0	0	0	0	0	0	0	0	0	0	0	0	0	0	0	0	0	0	0	0	0	0	0
0	0	0	0	0	0	0	0	0	0	0	0	0	0	0	0	0	0	0	0	0	0	0	0	0	0	0	0	0	0	0	0	0	0	0	0	0	0	0	0	0	0	0	0	0	0	0	0	0	0
0	0	0	0	0	0	0	0	0	0	0	0	0	0	0	0	0	0	0	0	0	0	0	0	0	0	0	0	0	0	0	0	0	0	0	0	0	0	0	0	0	0	0	0	0	0	0	0	0	0
0	0	0	0	0	0	0	0	0	0	0	0	0	0	0	0	0	0	0	0	0	0	0	0	0	0	0	0	0	0	0	0	0	0	0	0	0	0	0	0	0	0	0	0	0	0	0	0	0	0
0	0	0	0	0	0	0	0	0	0	0	0	0	0	0	0	0	0	0	0	0	0	0	0	0	0	0	0	0	0	0	0	0	0	0	0	0	0	0	0	0	0	0	0	0	0	0	0	0	0
0	0	0	0	0	0	0	0	0	0	0	0	0	0	0	0	0	0	0	0	0	0	0	0	0	0	0	0	0	0	0	0	0	0	0	0	0	0	0	0	0	0	0	0	0	0	0	0	0	0
0	0	0	0	0	0	0	0	0	0	0	0	0	0	0	0	0	0	0	0	0	0	0	0	0	0	0	0	0	0	0	0	0	0	0	0	0	0	0	0	0	0	0	0	0	0	0	0	0	0
0	0	0	0	0	0	0	0	0	0	0	0	0	0	0	0	0	0	0	0	0	0	0	0	0	0	0	0	0	0	0	0	0	0	0	0	0	0	0	0	0	0	0	0	0	0	0	0	0	0
0	0	0	0	0	0	0	0	0	0	0	0	0	0	0	0	0	0	0	0	0	0	0	0	0	0	0	0	0	0	0	0	0	0	0	0	0	0	0	0	0	0	0	0	0	0	0	0	0	0
0	0	0	0	0	0	0	0	0	0	0	0	0	0	0	0	0	0	0	0	0	0	0	0	0	0	0	0	0	0	0	0	0	0	0	0	0	0	0	0	0	0	0	0	0	0	0	0	0	0
0	0	0	0	0	0	0	0	0	0	0	0	0	0	0	0	0	0	0	0	0	0	0	0	0	0	0	0	0	0	0	0	0	0	0	0	0	0	0	0	0	0	0	0	0	0	0	0	0	0
0	0	0	0	0	0	0	0	0	0	0	0	0	0	0	0	0	0	0	0	0	0	0	0	0	0	0	0	0	0	0	0	0	0	0	0	0	0	0	0	0	0	0	0	0	0	0	0	0	0
0	0	0	0	0	0	0	0	0	0	0	0	0	0	0	0	0	0	0	0	0	0	0	0	0	0	0	0	0	0	0	0	0	0	0	0	0	0	0	0	0	0	0	0	0	0	0	0	0	0
0	0	0	0	0	0	0	0	0	0	0	0	0	0	0	0	0	0	0	0	0	0	0	0	0	0	0	0	0	0	0	0	0	0	0	0	0	0	0	0	0	0	0	0	0	0	0	0	0	0
0	0	0	0	0	0	0	0	0	0	0	0	0	0	0	0	0	0	0	0	0	0	0	0	0	0	0	0	0	0	0	0	0	0	0	0	0	0	0	0	0	0	0	0	0	0	0	0	0	0
0	0	0	0	0	0	0	0	0	0	0	0	0	0	0	0	0	0	0	0	0	0	0	0	0	0	0	0	0	0	0	0	0	0	0	0	0	0	0	0	0	0	0	0	0	0	0	0	0	0
0	0	0	0	0	0	0	0	0	0	0	0	0	0	0	0	0	0	0	0	0	0	0	0	0	0	0	0	0	0	0	0	0	0	0	0	0	0	0	0	0	0	0	0	0	0	0	0	0	0
0	0	0	0	0	0	0	0	0	0	0	0	0	0	0	0	0	0	0	0	0	0	0	0	0	0	0	0	0	0	0	0	0	0	0	0	0	0	0	0	0	0	0	0	0	0	0	0	0	0
0	0	0	0	0	0	0	0	0	0	0	0	0	0	0	0	0	0	0	0	0	0	0	0	0	0	0	0	0	0	0	0	0	0	0	0	0	0	0	0	0	0	0	0	0	0	0	0	0	0
0	0	0	0	0	0	0	0	0	0	0	0	0	0	0	0	0	0	0	0	0	0	0	0	0	0	0	0	0	0	0	0	0	0	0	0	0	0	0	0	0	0	0	0	0	0	0	0	0	0
0	0	0	0	0	0	0	0	0	0	0	0	0	0	0	0	0	0	0	0	0	0	0	0	0	0	0	0	0	0	0	0	0	0	0	0	0	0	0	0	0	0	0	0	0	0	0	0	0	0
0	0	0	0	0	0	0	0	0	0	0	0	0	0	0	0	0	0	0	0	0	0	0	0	0	0	0	0	0	0	0	0	0	0	0	0	0	0	0	0	0	0	0	0	0	0	0	0	0	0
0	0	0	0	0	0	0	0	0	0	0	0	0	0	0	0	0	0	0	0	0	0	0	0	0	0	0	0	0	0	0	0	0	0	0	0	0	0	0	0	0	0	0	0	0	0	0	0	0	0
0	0	0	0	0	0	0	0	0	0	0	0	0	0	0	0	0	0	0	0	0	0	0	0	0	0	0	0	0	0	0	0	0	0	0	0	0	0	0	0	0	0	0	0	0	0	0	0	0	0
0	0	0	0	0	0	0	0	0	0	0	0	0	0	0	0	0	0	0	0	0	0	0	0	0	0	0	0	0	0	0	0	0	0	0	0	0	0	0	0	0	0	0	0	0	0	0	0	0	0
0	0	0	0	0	0	0	0	0	0	0	0	0	0	0	0	0	0	0	0	0	0	0	0	0	0	0	0	0	0	0	0	0	0	0	0	0	0	0	0	0	0	0	0	0	0	0	0	0	0
0	0	0	0	0	0	0	0	0	0	0	0	0	0	0	0	0	0	0	0	0	0	0	0	0	0	0	0	0	0	0	0	0	0	0	0	0	0	0	0	0	0	0	0	0	0	0	0	0	0
0	0	0	0	0	0	0	0	0	0	0	0	0	0	0	0	0	0	0	0	0	0	0	0	0	0	0	0	0	0	0	0	0	0	0	0	0	0	0	0	0	0	0	0	0	0	0	0	0	0
0	0	0	0	0	0	0	0	0	0	0	0	0	0	0	0	0	0	0	0	0	0	0	0	0	0	0	0	0	0	0	0	0	0	0	0	0	0	0	0	0	0	0	0	0	0	0	0	0	0
0	0	0	0	0	0	0	0	0	0	0	0	0	0	0	0	0	0	0	0	0	0	0	0	0	0	0	0	0	0	0	0	0	0	0	0	0	0	0	0	0	0	0	0	0	0	0	0	0	0
0	0	0	0	0	0	0	0	0	0	0	0	0	0	0	0	0	0	0	0	0	0	0	0	0	0	0	0	0	0	0	0	0	0	0	0	0	0	0	0	0	0	0	0	0	0	0	0	0	0
0	0	0	0	0	0	0	0	0	0	0	0	0	0	0	0	0	0	0	0	0	0	0	0	0	0	0	0	0	0	0	0	0	0	0	0	0	0	0	0	0	0	0	0	0	0	0	0	0	0
0	0	0	0	0	0	0	0	0	0	0	0	0	0	0	0	0	0	0	0	0	0	0	0	0	0	0	0	0	0	0	0	0	0	0	0	0	0	0	0	0	0	0	0	0	0	0	0	0	0
0	0	0	0	0	0	0	0	0	0	0	0	0	0	0	0	0	0	0	0	0	0	0	0	0	0	0	0	0	0	0	0	0	0	0	0	0	0	0	0	0	0	0	0	0	0	0	0	0	0
0	0	0	0	0	0	0	0	0	0	0	0	0	0	0	0	0	0	0	0	0	0	0	0	0	0	0	0	0	0	0	0	0	0	0	0	0	0	0	0	0	0	0	0	0	0	0	0	0	0
0	0	0	0	0	0	0	0	0	0	0	0	0	0	0	0	0	0	0	0	0	0	0	0	0	0	0	0	0	0	0	0	0	0	0	0	0	0	0	0	0	0	0	0	0	0	0	0	0	0
0	0	0	0	0	0	0	0	0	0	0	0	0	0	0	0	0	0	0	0	0	0	0	0	0	0	0	0	0	0	0	0	0	0	0	0	0	0	0	0	0	0	0	0	0	0	0	0	0	0
0	0	0	0	0	0	0	0	0	0	0	0	0	0	0	0	0	0	0	0	0	0	0	0	0	0	0	0	0	0	0	0	0	0	0	0	0	0	0	0	0	0	0	0	0	0	0	0	0	0
0	0	0	0	0	0	0	0	0	0	0	0	0	0	0	0	0	0	0	0	0	0	0	0	0	0	0	0	0	0	0	0	0	0	0	0	0	0	0	0	0	0	0	0	0	0	0	0	0	0
0	0	0	0	0	0	0	0	0	0	0	0	0	0	0	0	0	0	0	0	0	0	0	0	0	0	0	0	0	0	0	0	0	0	0	0	0	0	0	0	0	0	0	0	0	0	0	0	0	0
0	0	0	0	0	0	0	0	0	0	0	0	0	0	0	0	0	0	0	0	0	0	0	0	0	0	0	0	0	0	0	0	0	0	0	0	0	0	0	0	0	0	0	0	0	0	0	0	0	0
0	0	0	0	0	0	0	0	0	0	0	0	0	0	0	0	0	0	0	0	0	0	0	0	0	0	0	0	0	0	0	0	0	0	0	0	0	0	0	0	0	0	0	0	0	0	0	0	0	0
0	0	0	0	0	0	0	0	0	0	0	0	0	0	0	0	0	0	0	0	0	0	0	0	0	0	0	0	0	0	0	0	0	0	0	0	0	0	0	0	0	0	0	0	0	0	0	0	0	0
0	0	0	0	0	0	0	0	0	0	0	0	0	0	0	0	0	0	0	0	0	0	0	0	0	0	0	0	0	0	0	0	0	0	0	0	0	0	0	0	0	0	0	0	0	0	0	0	0	0
0	0	0	0	0	0	0	0	0	0	0	0	0	0	0	0	0	0	0	0	0	0	0	0	0	0	0	0	0	0	0	0	0	0	0	0	0	0	0	0	0	0	0	0	0	0	0	0	0	0
0	0	0	0	0	0	0	0	0	0	0	0	0	0	0	0	0	0	0	0	0	0	0	0	0	0	0	0	0	0	0	0	0	0	0	0	0	0	0	0	0	0	0	0	0	0	0	0	0	0
0	0	0	0	0	0	0	0	0	0	0	0	0	0	0	0	0	0	0	0	0	0	0	0	0	0	0	0	0	0	0	0	0	0	0	0	0	0	0	0	0	0	0	0	0	0	0	0	0	0
0	0	0	0	0	0	0	0	0	0	0	0	0	0	0	0	0	0	0	0	0	0	0	0	0	0	0	0	0	0	0	0	0	0	0	0	0	0	0	0	0	0	0	0	0	0	0	0	0	0
0	0	0	0	0	0	0	0	0	0	0	0	0	0	0	0	0	0	0	0	0	0	0	0	0	0	0	0	0	0	0	0	0	0	0	0	0	0	0	0	0	0	0	0	0	0	0	0	0	0
0	0	0	0	0	0	0	0	0	0	0	0	0	0	0	0	0	0	0	0	0	0	0	0	0	0	0	0	0	0	0	0	0	0	0	0	0	0	0	0	0	0	0	0	0	0	0	0	0	0
0	0	0	0	0	0	0	0	0	0	0	0	0	0	0	0	0	0	0	0	0	0	0	0	0	0	0	0	0	0	0	0	0	0	0	0	0	0	0	0	0	0	0	0	0	0	0	0	0	0
0	0	0	0	0	0	0	0	0	0	0	0	0	0	0	0	0	0	0	0	0	0	0	0	0	0	0	0	0	0	0	0	0	0	0	0	0	0	0	0	0	0	0	0	0	0	0	0	0	0
0	0	0	0	0	0	0	0	0	0	0	0	0	0	0	0	0	0	0	0	0	0	0	0	0	0	0	0	0	0	0	0	0	0	0	0	0	0	0	0	0	0	0	0	0	0	0	0	0	0
0	0	0	0	0	0	0	0	0	0	0	0	0	0	0	0	0	0	0	0	0	0	0	0	0	0	0	0	0	0	0	0	0	0	0	0	0	0	0	0	0	0	0	0	0	0	0	0	0	0
0	0	0	0	0	0	0	0	0	0	0	0	0	0	0	0	0	0	0	0	0	0	0	0	0	0	0	0	0	0	0	0	0	0	0	0	0	0	0	0	0	0	0	0	0	0	0	0	0	0
0	0	0	0	0	0	0	0	0	0	0	0	0	0	0	0	0	0	0	0	0	0	0	0	0	0	0	0	0	0	0	0	0	0	0	0	0	0	0	0	0	0	0	0	0	0	0	0	0	0
0	0	0	0	0	0	0	0	0	0	0	0	0	0	0	0	0	0	0	0	0	0	0	0	0	0	0	0	0	0	0	0	0	0	0	0	0	0	0	0	0	0	0	0	0	0	0	0	0	0
0	0	0	0	0	0	0	0	0	0	0	0	0	0	0	0	0	0	0	0	0	0	0	0	0	0	0	0	0	0	0	0	0	0	0	0	0	0	0	0	0	0	0	0	0	0	0	0	0	0
0	0	0	0	0	0	0	0	0	0	0	0	0	0	0	0	0	0	0	0	0	0	0	0	0	0	0	0	0	0	0	0	0	0	0	0	0	0	0	0	0	0	0	0	0	0	0	0	0	0
0	0	0	0	0	0	0	0	0	0	0	0	0	0	0	0	0	0	0	0	0	0	0	0	0	0	0	0	0	0	0	0	0	0	0	0	0	0	0	0	0	0	0	0	0	0	0	0	0	0
0	0	0	0	0	0	0	0	0	0	0	0	0	0	0	0	0	0	0	0	0	0	0	0	0	0	0	0	0	0	0	0	0	0	0	0	0	0	0	0	0	0	0	0	0	0	0	0	0	0
0	0	0	0	0	0	0	0	0	0	0	0	0	0	0	0	0	0	0	0	0	0	0	0	0	0	0	0	0	0	0	0	0	0	0	0	0	0	0	0	0	0	0	0	0	0	0	0	0	0
0	0	0	0	0	0	0	0	0	0	0	0	0	0	0	0	0	0	0	0	0	0	0	0	0	0	0	0	0	0	0	0	0	0	0	0	0	0	0	0	0	0	0	0	0	0	0	0	0	0
0	0	0	0	0	0	0	0	0	0	0	0	0	0	0	0	0	0	0	0	0	0	0	0	0	0	0	0	0	0	0	0	0	0	0	0	0	0	0	0	0	0	0	0	0	0	0	0	0	0
0	0	0	0	0	0	0	0	0	0	0	0	0	0	0	0	0	0	0	0	0	0	0	0	0	0	0	0	0	0	0	0	0	0	0	0	0	0	0	0	0	0	0	0	0	0	0	0	0	0
0	0	0	0	0	0	0	0	0	0	0	0	0	0	0	0	0	0	0	0	0	0	0	0	0	0	0	0	0	0	0	0	0	0	0	0	0	0	0	0	0	0	0	0	0	0	0	0	0	0
0	0	0	0	0	0	0	0	0	0	0	0	0	0	0	0	0	0	0	0	0	0	0	0	0	0	0	0	0	0	0	0	0	0	0	0	0	0	0	0	0	0	0	0	0	0	0	0	0	0
0	0	0	0	0	0	0	0	0	0	0	0	0	0	0	0	0	0	0	0	0	0	0	0	0	0	0	0	0	0	0	0	0	0	0	0	0	0	0	0	0	0	0	0	0	0	0	0	0	0
0	0	0	0	0	0	0	0	0	0	0	0	0	0	0	0	0	0	0	0	0	0	0	0	0	0	0	0	0	0	0	0	0	0	0	0	0	0	0	0	0	0	0	0	0	0	0	0	0	0
0	0	0	0	0	0	0	0	0	0	0	0	0	0	0	0	0	0	0	0	0	0	0	0	0	0	0	0	0	0	0	0	0	0	0	0	0	0	0	0	0	0	0	0	0	0	0	0	0	0
0	0	0	0	0	0	0	0	0	0	0	0	0	0	0	0	0	0	0	0	0	0	0	0	0	0	0	0	0	0	0	0	0	0	0	0	0	0	0	0	0	0	0	0	0	0	0	0	0	0
0	0	0	0	0	0	0	0	0	0	0	0	0	0	0	0	0	0	0	0	0	0	0	0	0	0	0	0	0	0	0	0	0	0	0	0	0	0	0	0	0	0	0	0	0	0	0	0	0	0
0	0	0	0	0	0	0	0	0	0	0	0	0	0	0	0	0	0	0	0	0	0	0	0	0	0	0	0	0	0	0	0	0	0	0	0	0	0	0	0	0	0	0	0	0	0	0	0	0	0
0	0	0	0	0	0	0	0	0	0	0	0	0	0	0	0	0	0	0	0	0	0	0	0	0	0	0	0	0	0	0	0	0	0	0	0	0	0	0	0	0	0	0	0	0	0	0	0	0	0
0	0	0	0	0	0	0	0	0	0	0	0	0	0	0	0	0	0	0	0	0	0	0	0	0	0	0	0	0	0	0	0	0	0	0	0	0	0	0	0	0	0	0	0	0	0	0	0	0	0
0	0	0	0	0	0	0	0	0	0	0	0	0	0	0	0	0	0	0	0	0	0	0	0	0	0	0	0	0	0	0	0	0	0	0	0	0	0	0	0	0	0	0	0	0	0	0	0	0	0
0	0	0	0	0	0	0	0	0	0	0	0	0	0	0	0	0	0	0	0	0	0	0	0	0	0	0	0	0	0	0	0	0	0	0	0	0	0	0	0	0	0	0	0	0	0	0	0	0	0
0	0	0	0	0	0	0	0	0	0	0	0	0	0	0	0	0	0	0	0	0	0	0	0	0	0	0	0	0	0	0	0	0	0	0	0	0	0	0	0	0	0	0	0	0	0	0	0	0	0
0	0	0	0	0	0	0	0	0	0	0	0	0	0	0	0	0	0	0	0	0	0	0	0	0	0	0	0	0	0	0	0	0	0	0	0	0	0	0	0	0	0	0	0	0	0	0	0	0	0
0	0	0	0	0	0	0	0	0	0	0	0	0	0	0	0	0	0	0	0	0	0	0	0	0	0	0	0	0	0	0	0	0	0	0	0	0	0	0	0	0	0	0	0	0	0	0	0	0	0
0	0	0	0	0	0	0	0	0	0	0	0	0	0	0	0	0	0	0	0	0	0	0	0	0	0	0	0	0	0	0	0	0	0	0	0	0	0	0	0	0	0	0	0	0	0	0	0	0	0
0	0	0	0	0	0	0	0	0	0	0	0	0	0	0	0	0	0	0	0	0	0	0	0	0	0	0	0	0	0	0	0	0	0	0	0	0	0	0	0	0	0	0	0	0	0	0	0	0	0
0	0	0	0	0	0	0	0	0	0	0	0	0	0	0	0	0	0	0	0	0	0	0	0	0	0	0	0	0	0	0	0	0	0	0	0	0	0	0	0	0	0	0	0	0	0	0	0	0	0
0	0	0	0	0	0	0	0	0	0	0	0	0	0	0	0	0	0	0	0	0	0	0	0	0	0	0	0	0	0	0	0	0	0	0	0	0	0	0	0	0	0	0	0	0	0	0	0	0	0
0	0	0	0	0	0	0	0	0	0	0	0	0	0	0	0	0	0	0	0	0	0	0	0	0	0	0	0	0	0	0	0	0	0	0	0	0	0	0	0	0	0	0	0	0	0	0	0	0	0
0	0	0	0	0	0	0	0	0	0	0	0	0	0	0	0	0	0	0	0	0	0	0	0	0	0	0	0	0	0	0	0	0	0	0	0	0	0	0	0	0	0	0	0	0	0	0	0	0	0
0	0	0	0	0	0	0	0	0	0	0	0	0	0	0	0	0	0	0	0	0	0	0	0	0	0	0	0	0	0	0	0	0	0	0	0	0	0	0	0	0	0	0	0	0	0	0	0	0	0
0	0	0	0	0	0	0	0	0	0	0	0	0	0	0	0	0	0	0	0	0	0	0	0	0	0	0	0	0	0	0	0	0	0	0	0	0	0	0	0	0	0	0	0	0	0	0	0	0	0
0	0	0	0	0	0	0	0	0	0	0	0	0	0	0	0	0	0	0	0	0	0	0	0	0	0	0	0	0	0	0	0	0	0	0	0	0	0	0	0	0	0	0	0	0	0	0	0	0	0
0	0	0	0	0	0	0	0	0	0	0	0	0	0	0	0	0	0	0	0	0	0	0	0	0	0	0	0	0	0	0	0	0	0	0	0	0	0	0	0	0	0	0	0	0	0	0	0	0	0
0	0	0	0	0	0	0	0	0	0	0	0	0	0	0	0	0	0	0	0	0	0	0	0	0	0	0	0	0	0	0	0	0	0	0	0	0	0	0	0	0	0	0	0	0	0	0	0	0	0
0	0	0	0	0	0	0	0	0	0	0	0	0	0	0	0	0	0	0	0	0	0	0	0	0	0	0	0	0	0	0	0	0	0	0	0	0	0	0	0	0	0	0	0	0	0	0	0	0	0
0	0	0	0	0	0	0	0	0	0	0	0	0	0	0	0	0	0	0	0	0	0	0	0	0	0	0	0	0	0	0	0	0	0	0	0	0	0	0	0	0	0	0	0	0	0	0	0	0	0
0	0	0	0	0	0	0	0	0	0	0	0	0	0	0	0	0	0	0	0	0	0	0	0	0	0	0	0	0	0	0	0	0	0	0	0	0	0	0	0	0	0	0	0	0	0	0	0	0	0
0	0	0	0	0	0	0	0	0	0	0	0	0	0	0	0	0	0	0	0	0	0	0	0	0	0	0	0	0	0	0	0	0	0	0	0	0	0	0	0	0	0	0	0	0	0	0	0	0	0
0	0	0	0	0	0	0	0	0	0	0	0	0	0	0	0	0	0	0	0	0	0	0	0	0	0	0	0	0	0	0	0	0	0	0	0	0	0	0	0	0	0	0	0	0	0	0	0	0	0
0	0	0	0	0	0	0	0	0	0	0	0	0	0	0	0	0	0	0	0	0	0	0	0	0	0	0	0	0	0	0	0	0	0	0	0	0	0	0	0	0	0	0	0	0	0	0	0	0	0
0	0	0	0	0	0	0	0	0	0	0	0	0	0	0	0	0	0	0	0	0	0	0	0	0	0	0	0	0	0	0	0	0	0	0	0	0	0	0	0	0	0	0	0	0	0	0	0	0	0
0	0	0	0	0	0	0	0	0	0	0	0	0	0	0	0	0	0	0	0	0	0	0	0	0	0	0	0	0	0	0	0	0	0	0	0	0	0	0	0	0	0	0	0	0	0	0	0	0	0
0	0	0	0	0	0	0	0	0	0	0	0	0	0	0	0	0	0	0	0	0	0	0	0	0	0	0	0	0	0	0	0	0	0	0	0	0	0	0	0	0	0	0	0	0	0	0	0	0	0
0	0	0	0	0	0	0	0	0	0	0	0	0	0	0	0	0	0	0	0	0	0	0	0	0	0	0	0	0	0	0	0	0	0	0	0	0	0	0	0	0	0	0	0	0	0	0	0	0	0
0	0	0	0	0	0	0	0	0	0	0	0	0	0	0	0	0	0	0	0	0	0	0	0	0	0	0	0	0	0	0	0	0	0	0	0	0	0	0	0	0	0	0	0	0	0	0	0	0	0
0	0	0	0	0	0	0	0	0	0	0	0	0	0	0	0	0	0	0	0	0	0	0	0	0	0	0	0	0	0	0	0	0	0	0	0	0	0	0	0	0	0	0	0	0	0	0	0	0	0
0	0	0	0	0	0	0	0	0	0	0	0	0	0	0	0	0	0	0	0	0	0	0	0	0	0	0	0	0	0	0	0	0	0	0	0	0	0	0	0	0	0	0	0	0	0	0	0	0	0
0	0	0	0	0	0	0	0	0	0	0	0	0	0	0	0	0	0	0	0	0	0	0	0	0	0	0	0	0	0	0	0	0	0	0	0	0	0	0	0	0	0	0	0	0	0	0	0	0	0
0	0	0	0	0	0	0	0	0	0	0	0	0	0	0	0	0	0	0	0	0	0	0	0	0	0	0	0	0	0	0	0	0	0	0	0	0	0	0	0	0	0	0	0	0	0	0	0	0	0
0	0	0	0	0	0	0	0	0	0	0	0	0	0	0	0	0	0	0	0	0	0	0	0	0	0	0	0	0	0	0	0	0	0	0	0	0	0	0	0	0	0	0	0	0	0	0	0	0	0
0	0	0	0	0	0	0	0	0	0	0	0	0	0	0	0	0	0	0	0	0	0	0	0	0	0	0	0	0	0	0	0	0	0	0	0	0	0	0	0	0	0	0	0	0	0	0	0	0	0
0	0	0	0	0	0	0	0	0	0	0	0	0	0	0	0	0	0	0	0	0	0	0	0	0	0	0	0	0	0	0	0	0	0	0	0	0	0	0	0	0	0	0	0	0	0	0	0	0	0
0	0	0	0	0	0	0	0	0	0	0	0	0	0	0	0	0	0	0	0	0	0	0	0	0	0	0	0	0	0	0	0	0	0	0	0	0	0	0	0	0	0	0	0	0	0	0	0	0	0
0	0	0	0	0	0	0	0	0	0	0	0	0	0	0	0	0	0	0	0	0	0	0	0	0	0	0	0	0	0	0	0	0	0	0	0	0	0	0	0	0	0	0	0	0	0	0	0	0	0
0	0	0	0	0	0	0	0	0	0	0	0	0	0	0	0	0	0	0	0	0	0	0	0	0	0	0	0	0	0	0	0	0	0	0	0	0	0	0	0	0	0	0	0	0	0	0	0	0	0
0	0	0	0	0	0	0	0	0	0	0	0	0	0	0	0	0	0	0	0	0	0	0	0	0	0	0	0	0	0	0	0	0	0	0	0	0	0	0	0	0	0	0	0	0	0	0	0	0	0
0	0	0	0	0	0	0	0	0	0	0	0	0	0	0	0	0	0	0	0	0	0	0	0	0	0	0	0	0	0	0	0	0	0	0	0	0	0	0	0	0	0	0	0	0	0	0	0	0	0
0	0	0	0	0	0	0	0	0	0	0	0	0	0	0	0	0	0	0	0	0	0	0	0	0	0	0	0	0	0	0	0	0	0	0	0	0	0	0	0	0	0	0	0	0	0	0	0	0	0
0	0	0	0	0	0	0	0	0	0	0	0	0	0	0	0	0	0	0	0	0	0	0	0	0	0	0	0	0	0	0	0	0	0	0	0	0	0	0	0	0	0	0	0	0	0	0	0	0	0
0	0	0	0	0	0	0	0	0	0	0	0	0	0	0	0	0	0	0	0	0	0	0	0	0	0	0	0	0	0	0	0	0	0	0	0	0	0	0	0	0	0	0	0	0	0	0	0	0	0
0	0	0	0	0	0	0	0	0	0	0	0	0	0	0	0	0	0	0	0	0	0	0	0	0	0	0	0	0	0	0	0	0	0	0	0	0	0	0	0	0	0	0	0	0	0	0	0	0	0
0	0	0	0	0	0	0	0	0	0	0	0	0	0	0	0	0	0	0	0	0	0	0	0	0	0	0	0	0	0	0	0	0	0	0	0	0	0	0	0	0	0	0	0	0	0	0	0	0	0
0	0	0	0	0	0	0	0	0	0	0	0	0	0	0	0	0	0	0	0	0	0	0	0	0	0	0	0	0	0	0	0	0	0	0	0	0	0	0	0	0	0	0	0	0	0	0	0	0	0
0	0	0	0	0	0	0	0	0	0	0	0	0	0	0	0	0	0	0	0	0	0	0	0	0	0	0	0	0	0	0	0	0	0	0	0	0	0	0	0	0	0	0	0	0	0	0	0	0	0
0	0	0	0	0	0	0	0	0	0	0	0	0	0	0	0	0	0	0	0	0	0	0	0	0	0	0	0	0	0	0	0	0	0	0	0	0	0	0	0	0	0	0	0	0	0	0	0	0	0
0	0	0	0	0	0	0	0	0	0	0	0	0	0	0	0	0	0	0	0	0	0	0	0	0	0	0	0	0	0	0	0	0	0	0	0	0	0	0	0	0	0	0	0	0	0	0	0	0	0
0	0	0	0	0	0	0	0	0	0	0	0	0	0	0	0	0	0	0	0	0	0	0	0	0	0	0	0	0	0	0	0	0	0	0	0	0	0	0	0	0	0	0	0	0	0	0	0	0	0
0	0	0	0	0	0	0	0	0	0	0	0	0	0	0	0	0	0	0	0	0	0	0	0	0	0	0	0	0	0	0	0	0	0	0	0	0	0	0	0	0	0	0	0	0	0	0	0	0	0
0	0	0	0	0	0	0	0	0	0	0	0	0	0	0	0	0	0	0	0	0	0	0	0	0	0	0	0	0	0	0	0	0	0	0	0	0	0	0	0	0	0	0	0	0	0	0	0	0	0
0	0	0	0	0	0	0	0	0	0	0	0	0	0	0	0	0	0	0	0	0	0	0	0	0	0	0	0	0	0	0	0	0	0	0	0	0	0	0	0	0	0	0	0	0	0	0	0	0	0
0	0	0	0	0	0	0	0	0	0	0	0	0	0	0	0	0	0	0	0	0	0	0	0	0	0	0	0	0	0	0	0	0	0	0	0	0	0	0	0	0	0	0	0	0	0	0	0	0	0
0	0	0	0	0	0	0	0	0	0	0	0	0	0	0	0	0	0	0	0	0	0	0	0	0	0	0	0	0	0	0	0	0	0	0	0	0	0	0	0	0	0	0	0	0	0	0	0	0	0
0	0	0	0	0	0	0	0	0	0	0	0	0	0	0	0	0	0	0	0	0	0	0	0	0	0	0	0	0	0	0	0	0	0	0	0	0	0	0	0	0	0	0	0	0	0	0	0	0	0
0	0	0	0	0	0	0	0	0	0	0	0	0	0	0	0	0	0	0	0	0	0	0	0	0	0	0	0	0	0	0	0	0	0	0	0	0	0	0	0	0	0	0	0	0	0	0	0	0	0
0	0	0	0	0	0	0	0	0	0	0	0	0	0	0	0	0	0	0	0	0	0	0	0	0	0	0	0	0	0	0	0	0	0	0	0	0	0	0	0	0	0	0	0	0	0	0	0	0	0
0	0	0	0	0	0	0	0	0	0	0	0	0	0	0	0	0	0	0	0	0	0	0	0	0	0	0	0	0	0	0	0	0	0	0	0	0	0	0	0	0	0	0	0	0	0	0	0	0	0
0	0	0	0	0	0	0	0	0	0	0	0	0	0	0	0	0	0	0	0	0	0	0	0	0	0	0	0	0	0	0	0	0	0	0	0	0	0	0	0	0	0	0	0	0	0	0	0	0	0
0	0	0	0	0	0	0	0	0	0	0	0	0	0	0	0	0	0	0	0	0	0	0	0	0	0	0	0	0	0	0	0	0	0	0	0	0	0	0	0	0	0	0	0	0	0	0	0	0	0
0	0	0	0	0	0	0	0	0	0	0	0	0	0	0	0	0	0	0	0	0	0	0	0	0	0	0	0	0	0	0	0	0	0	0	0	0	0	0	0	0	0	0	0	0	0	0	0	0	0
0	0	0	0	0	0	0	0	0	0	0	0	0	0	0	0	0	0	0	0	0	0	0	0	0	0	0	0	0	0	0	0	0	0	0	0	0	0	0	0	0	0	0	0	0	0	0	0	0	0
0	0	0	0	0	0	0	0	0	0	0	0	0	0	0	0	0	0	0	0	0	0	0	0	0	0	0	0	0	0	0	0	0	0	0	0	0	0	0	0	0	0	0	0	0	0	0	0	0	0
0	0	0	0	0	0	0	0	0	0	0	0	0	0	0	0	0	0	0	0	0	0	0	0	0	0	0	0	0	0	0	0	0	0	0	0	0	0	0	0	0	0	0	0	0	0	0	0	0	0
0	0	0	0	0	0	0	0	0	0	0	0	0	0	0	0	0	0	0	0	0	0	0	0	0	0	0	0	0	0	0	0	0	0	0	0	0	0	0	0	0	0	0	0	0	0	0	0	0	0
0	0	0	0	0	0	0	0	0	0	0	0	0	0	0	0	0	0	0	0	0	0	0	0	0	0	0	0	0	0	0	0	0	0	0	0	0	0	0	0	0	0	0	0	0	0	0	0	0	0
0	0	0	0	0	0	0	0	0	0	0	0	0	0	0	0	0	0	0	0	0	0	0	0	0	0	0	0	0	0	0	0	0	0	0	0	0	0	0	0	0	0	0	0	0	0	0	0	0	0
0	0	0	0	0	0	0	0	0	0	0	0	0	0	0	0	0	0	0	0	0	0	0	0	0	0	0	0	0	0	0	0	0	0	0	0	0	0	0	0	0	0	0	0	0	0	0	0	0	0
0	0	0	0	0	0	0	0	0	0	0	0	0	0	0	0	0	0	0	0	0	0	0	0	0	0	0	0	0	0	0	0	0	0	0	0	0	0	0	0	0	0	0	0	0	0	0	0	0	0
0	0	0	0	0	0	0	0	0	0	0	0	0	0	0	0	0	0	0	0	0	0	0	0	0	0	0	0	0	0	0	0	0	0	0	0	0	0	0	0	0	0	0	0	0	0	0	0	0	0
0	0	0	0	0	0	0	0	0	0	0	0	0	0	0	0	0	0	0	0	0	0	0	0	0	0	0	0	0	0	0	0	0	0	0	0	0	0	0	0	0	0	0	0	0	0	0	0	0	0
0	0	0	0	0	0	0	0	0	0	0	0	0	0	0	0	0	0	0	0	0	0	0	0	0	0	0	0	0	0	0	0	0	0	0	0	0	0	0	0	0	0	0	0	0	0	0	0	0	0
0	0	0	0	0	0	0	0	0	0	0	0	0	0	0	0	0	0	0	0	0	0	0	0	0	0	0	0	0	0	0	0	0	0	0	0	0	0	0	0	0	0	0	0	0	0	0	0	0	0
0	0	0	0	0	0	0	0	0	0	0	0	0	0	0	0	0	0	0	0	0	0	0	0	0	0	0	0	0	0	0	0	0	0	0	0	0	0	0	0	0	0	0	0	0	0	0	0	0	0
0	0	0	0	0	0	0	0	0	0	0	0	0	0	0	0	0	0	0	0	0	0	0	0	0	0	0	0	0	0	0	0	0	0	0	0	0	0	0	0	0	0	0	0	0	0	0	0	0	0
0	0	0	0	0	0	0	0	0	0	0	0	0	0	0	0	0	0	0	0	0	0	0	0	0	0	0	0	0	0	0	0	0	0	0	0	0	0	0	0	0	0	0	0	0	0	0	0	0	0
0	0	0	0	0	0	0	0	0	0	0	0	0	0	0	0	0	0	0	0	0	0	0	0	0	0	0	0	0	0	0	0	0	0	0	0	0	0	0	0	0	0	0	0	0	0	0	0	0	0
0	0	0	0	0	0	0	0	0	0	0	0	0	0	0	0	0	0	0	0	0	0	0	0	0	0	0	0	0	0	0	0	0	0	0	0	0	0	0	0	0	0	0	0	0	0	0	0	0	0
0	0	0	0	0	0	0	0	0	0	0	0	0	0	0	0	0	0	0	0	0	0	0	0	0	0	0	0	0	0	0	0	0	0	0	0	0	0	0	0	0	0	0	0	0	0	0	0	0	0
0	0	0	0	0	0	0	0	0	0	0	0	0	0	0	0	0	0	0	0	0	0	0	0	0	0	0	0	0	0	0	0	0	0	0	0	0	0	0	0	0	0	0	0	0	0	0	0	0	0
0	0	0	0	0	0	0	0	0	0	0	0	0	0	0	0	0	0	0	0	0	0	0	0	0	0	0	0	0	0	0	0	0	0	0	0	0	0	0	0	0	0	0	0	0	0	0	0	0	0
0	0	0	0	0	0	0	0	0	0	0	0	0	0	0	0	0	0	0	0	0	0	0	0	0	0	0	0	0	0	0	0	0	0	0	0	0	0	0	0	0	0	0	0	0	0	0	0	0	0
0	0	0	0	0	0	0	0	0	0	0	0	0	0	0	0	0	0	0	0	0	0	0	0	0	0	0	0	0	0	0	0	0	0	0	0	0	0	0	0	0	0	0	0	0	0	0	0	0	0
0	0	0	0	0	0	0	0	0	0	0	0	0	0	0	0	0	0	0	0	0	0	0	0	0	0	0	0	0	0	0	0	0	0	0	0	0	0	0	0	0	0	0	0	0	0	0	0	0	0
0	0	0	0	0	0	0	0	0	0	0	0	0	0	0	0	0	0	0	0	0	0	0	0	0	0	0	0	0	0	0	0	0	0	0	0	0	0	0	0	0	0	0	0	0	0	0	0	0	0
0	0	0	0	0	0	0	0	0	0	0	0	0	0	0	0	0	0	0	0	0	0	0	0	0	0	0	0	0	0	0	0	0	0	0	0	0	0	0	0	0	0	0	0	0	0	0	0	0	0
0	0	0	0	0	0	0	0	0	0	0	0	0	0	0	0	0	0	0	0	0	0	0	0	0	0	0	0	0	0	0	0	0	0	0	0	0	0	0	0	0	0	0	0	0	0	0	0	0	0
0	0	0	0	0	0	0	0	0	0	0	0	0	0	0	0	0	0	0	0	0	0	0	0	0	0	0	0	0	0	0	0	0	0	0	0	0	0	0	0	0	0	0	0	0	0	0	0	0	0
0	0	0	0	0	0	0	0	0	0	0	0	0	0	0	0	0	0	0	0	0	0	0	0	0	0	0	0	0	0	0	0	0	0	0	0	0	0	0	0	0	0	0	0	0	0	0	0	0	0
0	0	0	0	0	0	0	0	0	0	0	0	0	0	0	0	0	0	0	0	0	0	0	0	0	0	0	0	0	0	0	0	0	0	0	0	0	0	0	0	0	0	0	0	0	0	0	0	0	0
0	0	0	0	0	0	0	0	0	0	0	0	0	0	0	0	0	0	0	0	0	0	0	0	0	0	0	0	0	0	0	0	0	0	0	0	0	0	0	0	0	0	0	0	0	0	0	0	0	0
0	0	0	0	0	0	0	0	0	0	0	0	0	0	0	0	0	0	0	0	0	0	0	0	0	0	0	0	0	0	0	0	0	0	0	0	0	0	0	0	0	0	0	0	0	0	0	0	0	0
0	0	0	0	0	0	0	0	0	0	0	0	0	0	0	0	0	0	0	0	0	0	0	0	0	0	0	0	0	0	0	0	0	0	0	0	0	0	0	0	0	0	0	0	0	0	0	0	0	0
0	0	0	0	0	0	0	0	0	0	0	0	0	0	0	0	0	0	0	0	0	0	0	0	0	0	0	0	0	0	0	0	0	0	0	0	0	0	0	0	0	0	0	0	0	0	0	0	0	0
0	0	0	0	0	0	0	0	0	0	0	0	0	0	0	0	0	0	0	0	0	0	0	0	0	0	0	0	0	0	0	0	0	0	0	0	0	0	0	0	0	0	0	0	0	0	0	0	0	0
0	0	0	0	0	0	0	0	0	0	0	0	0	0	0	0	0	0	0	0	0	0	0	0	0	0	0	0	0	0	0	0	0	0	0	0	0	0	0	0	0	0	0	0	0	0	0	0	0	0
0	0	0	0	0	0	0	0	0	0	0	0	0	0	0	0	0	0	0	0	0	0	0	0	0	0	0	0	0	0	0	0	0	0	0	0	0	0	0	0	0	0	0	0	0	0	0	0	0	0
0	0	0	0	0	0	0	0	0	0	0	0	0	0	0	0	0	0	0	0	0	0	0	0	0	0	0	0	0	0	0	0	0	0	0	0	0	0	0	0	0	0	0	0	0	0	0	0	0	0
0	0	0	0	0	0	0	0	0	0	0	0	0	0	0	0	0	0	0	0	0	0	0	0	0	0	0	0	0	0	0	0	0	0	0	0	0	0	0	0	0	0	0	0	0	0	0	0	0	0
0	0	0	0	0	0	0	0	0	0	0	0	0	0	0	0	0	0	0	0	0	0	0	0	0	0	0	0	0	0	0	0	0	0	0	0	0	0	0	0	0	0	0	0	0	0	0	0	0	0
0	0	0	0	0	0	0	0	0	0	0	0	0	0	0	0	0	0	0	0	0	0	0	0	0	0	0	0	0	0	0	0	0	0	0	0	0	0	0	0	0	0	0	0	0	0	0	0	0	0
0	0	0	0	0	0	0	0	0	0	0	0	0	0	0	0	0	0	0	0	0	0	0	0	0	0	0	0	0	0	0	0	0	0	0	0	0	0	0	0	0	0	0	0	0	0	0	0	0	0
0	0	0	0	0	0	0	0	0	0	0	0	0	0	0	0	0	0	0	0	0	0	0	0	0	0	0	0	0	0	0	0	0	0	0	0	0	0	0	0	0	0	0	0	0	0	0	0	0	0
0	0	0	0	0	0	0	0	0	0	0	0	0	0	0	0	0	0	0	0	0	0	0	0	0	0	0	0	0	0	0	0	0	0	0	0	0	0	0	0	0	0	0	0	0	0	0	0	0	0
0	0	0	0	0	0	0	0	0	0	0	0	0	0	0	0	0	0	0	0	0	0	0	0	0	0	0	0	0	0	0	0	0	0	0	0	0	0	0	0	0	0	0	0	0	0	0	0	0	0
0	0	0	0	0	0	0	0	0	0	0	0	0	0	0	0	0	0	0	0	0	0	0	0	0	0	0	0	0	0	0	0	0	0	0	0	0	0	0	0	0	0	0	0	0	0	0	0	0	0
0	0	0	0	0	0	0	0	0	0	0	0	0	0	0	0	0	0	0	0	0	0	0	0	0	0	0	0	0	0	0	0	0	0	0	0	0	0	0	0	0	0	0	0	0	0	0	0	0	0
0	0	0	0	0	0	0	0	0	0	0	0	0	0	0	0	0	0	0	0	0	0	0	0	0	0	0	0	0	0	0	0	0	0	0	0	0	0	0	0	0	0	0	0	0	0	0	0	0	0
0	0	0	0	0	0	0	0	0	0	0	0	0	0	0	0	0	0	0	0	0	0	0	0	0	0	0	0	0	0	0	0	0	0	0	0	0	0	0	0	0	0	0	0	0	0	0	0	0	0
0	0	0	0	0	0	0	0	0	0	0	0	0	0	0	0	0	0	0	0	0	0	0	0	0	0	0	0	0	0	0	0	0	0	0	0	0	0	0	0	0	0	0	0	0	0	0	0	0	0
0	0	0	0	0	0	0	0	0	0	0	0	0	0	0	0	0	0	0	0	0	0	0	0	0	0	0	0	0	0	0	0	0	0	0	0	0	0	0	0	0	0	0	0	0	0	0	0	0	0
0	0	0	0	0	0	0	0	0	0	0	0	0	0	0	0	0	0	0	0	0	0	0	0	0	0	0	0	0	0	0	0	0	0	0	0	0	0	0	0	0	0	0	0	0	0	0	0	0	0
0	0	0	0	0	0	0	0	0	0	0	0	0	0	0	0	0	0	0	0	0	0	0	0	0	0	0	0	0	0	0	0	0	0	0	0	0	0	0	0	0	0	0	0	0	0	0	0	0	0
0	0	0	0	0	0	0	0	0	0	0	0	0	0	0	0	0	0	0	0	0	0	0	0	0	0	0	0	0	0	0	0	0	0	0	0	0	0	0	0	0	0	0	0	0	0	0	0	0	0
0	0	0	0	0	0	0	0	0	0	0	0	0	0	0	0	0	0	0	0	0	0	0	0	0	0	0	0	0	0	0	0	0	0	0	0	0	0	0	0	0	0	0	0	0	0	0	0	0	0
0	0	0	0	0	0	0	0	0	0	0	0	0	0	0	0	0	0	0	0	0	0	0	0	0	0	0	0	0	0	0	0	0	0	0	0	0	0	0	0	0	0	0	0	0	0	0	0	0	0
0	0	0	0	0	0	0	0	0	0	0	0	0	0	0	0	0	0	0	0	0	0	0	0	0	0	0	0	0	0	0	0	0	0	0	0	0	0	0	0	0	0	0	0	0	0	0	0	0	0
0	0	0	0	0	0	0	0	0	0	0	0	0	0	0	0	0	0	0	0	0	0	0	0	0	0	0	0	0	0	0	0	0	0	0	0	0	0	0	0	0	0	0	0	0	0	0	0	0	0
0	0	0	0	0	0	0	0	0	0	0	0	0	0	0	0	0	0	0	0	0	0	0	0	0	0	0	0	0	0	0	0	0	0	0	0	0	0	0	0	0	0	0	0	0	0	0	0	0	0
0	0	0	0	0	0	0	0	0	0	0	0	0	0	0	0	0	0	0	0	0	0	0	0	0	0	0	0	0	0	0	0	0	0	0	0	0	0	0	0	0	0	0	0	0	0	0	0	0	0
0	0	0	0	0	0	0	0	0	0	0	0	0	0	0	0	0	0	0	0	0	0	0	0	0	0	0	0	0	0	0	0	0	0	0	0	0	0	0	0	0	0	0	0	0	0	0	0	0	0
0	0	0	0	0	0	0	0	0	0	0	0	0	0	0	0	0	0	0	0	0	0	0	0	0	0	0	0	0	0	0	0	0	0	0	0	0	0	0	0	0	0	0	0	0	0	0	0	0	0
0	0	0	0	0	0	0	0	0	0	0	0	0	0	0	0	0	0	0	0	0	0	0	0	0	0	0	0	0	0	0	0	0	0	0	0	0	0	0	0	0	0	0	0	0	0	0	0	0	0
0	0	0	0	0	0	0	0	0	0	0	0	0	0	0	0	0	0	0	0	0	0	0	0	0	0	0	0	0	0	0	0	0	0	0	0	0	0	0	0	0	0	0	0	0	0	0	0	0	0
0	0	0	0	0	0	0	0	0	0	0	0	0	0	0	0	0	0	0	0	0	0	0	0	0	0	0	0	0	0	0	0	0	0	0	0	0	0	0	0	0	0	0	0	0	0	0	0	0	0
0	0	0	0	0	0	0	0	0	0	0	0	0	0	0	0	0	0	0	0	0	0	0	0	0	0	0	0	0	0	0	0	0	0	0	0	0	0	0	0	0	0	0	0	0	0	0	0	0	0
0	0	0	0	0	0	0	0	0	0	0	0	0	0	0	0	0	0	0	0	0	0	0	0	0	0	0	0	0	0	0	0	0	0	0	0	0	0	0	0	0	0	0	0	0	0	0	0	0	0
0	0	0	0	0	0	0	0	0	0	0	0	0	0	0	0	0	0	0	0	0	0	0	0	0	0	0	0	0	0	0	0	0	0	0	0	0	0	0	0	0	0	0	0	0	0	0	0	0	0
0	0	0	0	0	0	0	0	0	0	0	0	0	0	0	0	0	0	0	0	0	0	0	0	0	0	0	0	0	0	0	0	0	0	0	0	0	0	0	0	0	0	0	0	0	0	0	0	0	0
0	0	0	0	0	0	0	0	0	0	0	0	0	0	0	0	0	0	0	0	0	0	0	0	0	0	0	0	0	0	0	0	0	0	0	0	0	0	0	0	0	0	0	0	0	0	0	0	0	0
0	0	0	0	0	0	0	0	0	0	0	0	0	0	0	0	0	0	0	0	0	0	0	0	0	0	0	0	0	0	0	0	0	0	0	0	0	0	0	0	0	0	0	0	0	0	0	0	0	0
0	0	0	0	0	0	0	0	0	0	0	0	0	0	0	0	0	0	0	0	0	0	0	0	0	0	0	0	0	0	0	0	0	0	0	0	0	0	0	0	0	0	0	0	0	0	0	0	0	0
0	0	0	0	0	0	0	0	0	0	0	0	0	0	0	0	0	0	0	0	0	0	0	0	0	0	0	0	0	0	0	0	0	0	0	0	0	0	0	0	0	0	0	0	0	0	0	0	0	0
0	0	0	0	0	0	0	0	0	0	0	0	0	0	0	0	0	0	0	0	0	0	0	0	0	0	0	0	0	0	0	0	0	0	0	0	0	0	0	0	0	0	0	0	0	0	0	0	0	0
0	0	0	0	0	0	0	0	0	0	0	0	0	0	0	0	0	0	0	0	0	0	0	0	0	0	0	0	0	0	0	0	0	0	0	0	0	0	0	0	0	0	0	0	0	0	0	0	0	0
0	0	0	0	0	0	0	0	0	0	0	0	0	0	0	0	0	0	0	0	0	0	0	0	0	0	0	0	0	0	0	0	0	0	0	0	0	0	0	0	0	0	0	0	0	0	0	0	0	0
0	0	0	0	0	0	0	0	0	0	0	0	0	0	0	0	0	0	0	0	0	0	0	0	0	0	0	0	0	0	0	0	0	0	0	0	0	0	0	0	0	0	0	0	0	0	0	0	0	0
0	0	0	0	0	0	0	0	0	0	0	0	0	0	0	0	0	0	0	0	0	0	0	0	0	0	0	0	0	0	0	0	0	0	0	0	0	0	0	0	0	0	0	0	0	0	0	0	0	0
0	0	0	0	0	0	0	0	0	0	0	0	0	0	0	0	0	0	0	0	0	0	0	0	0	0	0	0	0	0	0	0	0	0	0	0	0	0	0	0	0	0	0	0	0	0	0	0	0	0
0	0	0	0	0	0	0	0	0	0	0	0	0	0	0	0	0	0	0	0	0	0	0	0	0	0	0	0	0	0	0	0	0	0	0	0	0	0	0	0	0	0	0	0	0	0	0	0	0	0
0	0	0	0	0	0	0	0	0	0	0	0	0	0	0	0	0	0	0	0	0	0	0	0	0	0	0	0	0	0	0	0	0	0	0	0	0	0	0	0	0	0	0	0	0	0	0	0	0	0
0	0	0	0	0	0	0	0	0	0	0	0	0	0	0	0	0	0	0	0	0	0	0	0	0	0	0	0	0	0	0	0	0	0	0	0	0	0	0	0	0	0	0	0	0	0	0	0	0	0
0	0	0	0	0	0	0	0	0	0	0	0	0	0	0	0	0	0	0	0	0	0	0	0	0	0	0	0	0	0	0	0	0	0	0	0	0	0	0	0	0	0	0	0	0	0	0	0	0	0
0	0	0	0	0	0	0	0	0	0	0	0	0	0	0	0	0	0	0	0	0	0	0	0	0	0	0	0	0	0	0	0	0	0	0	0	0	0	0	0	0	0	0	0	0	0	0	0	0	0
0	0	0	0	0	0	0	0	0	0	0	0	0	0	0	0	0	0	0	0	0	0	0	0	0	0	0	0	0	0	0	0	0	0	0	0	0	0	0	0	0	0	0	0	0	0	0	0	0	0
0	0	0	0	0	0	0	0	0	0	0	0	0	0	0	0	0	0	0	0	0	0	0	0	0	0	0	0	0	0	0	0	0	0	0	0	0	0	0	0	0	0	0	0	0	0	0	0	0	0
0	0	0	0	0	0	0	0	0	0	0	0	0	0	0	0	0	0	0	0	0	0	0	0	0	0	0	0	0	0	0	0	0	0	0	0	0	0	0	0	0	0	0	0	0	0	0	0	0	0
0	0	0	0	0	0	0	0	0	0	0	0	0	0	0	0	0	0	0	0	0	0	0	0	0	0	0	0	0	0	0	0	0	0	0	0	0	0	0	0	0	0	0	0	0	0	0	0	0	0
0	0	0	0	0	0	0	0	0	0	0	0	0	0	0	0	0	0	0	0	0	0	0	0	0	0	0	0	0	0	0	0	0	0	0	0	0	0	0	0	0	0	0	0	0	0	0	0	0	0
0	0	0	0	0	0	0	0	0	0	0	0	0	0	0	0	0	0	0	0	0	0	0	0	0	0	0	0	0	0	0	0	0	0	0	0	0	0	0	0	0	0	0	0	0	0	0	0	0	0
0	0	0	0	0	0	0	0	0	0	0	0	0	0	0	0	0	0	0	0	0	0	0	0	0	0	0	0	0	0	0	0	0	0	0	0	0	0	0	0	0	0	0	0	0	0	0	0	0	0
0	0	0	0	0	0	0	0	0	0	0	0	0	0	0	0	0	0	0	0	0	0	0	0	0	0	0	0	0	0	0	0	0	0	0	0	0	0	0	0	0	0	0	0	0	0	0	0	0	0
0	0	0	0	0	0	0	0	0	0	0	0	0	0	0	0	0	0	0	0	0	0	0	0	0	0	0	0	0	0	0	0	0	0	0	0	0	0	0	0	0	0	0	0	0	0	0	0	0	0
0	0	0	0	0	0	0	0	0	0	0	0	0	0	0	0	0	0	0	0	0	0	0	0	0	0	0	0	0	0	0	0	0	0	0	0	0	0	0	0	0	0	0	0	0	0	0	0	0	0
0	0	0	0	0	0	0	0	0	0	0	0	0	0	0	0	0	0	0	0	0	0	0	0	0	0	0	0	0	0	0	0	0	0	0	0	0	0	0	0	0	0	0	0	0	0	0	0	0	0
0	0	0	0	0	0	0	0	0	0	0	0	0	0	0	0	0	0	0	0	0	0	0	0	0	0	0	0	0	0	0	0	0	0	0	0	0	0	0	0	0	0	0	0	0	0	0	0	0	0
0	0	0	0	0	0	0	0	0	0	0	0	0	0	0	0	0	0	0	0	0	0	0	0	0	0	0	0	0	0	0	0	0	0	0	0	0	0	0	0	0	0	0	0	0	0	0	0	0	0
0	0	0	0	0	0	0	0	0	0	0	0	0	0	0	0	0	0	0	0	0	0	0	0	0	0	0	0	0	0	0	0	0	0	0	0	0	0	0	0	0	0	0	0	0	0	0	0	0	0
0	0	0	0	0	0	0	0	0	0	0	0	0	0	0	0	0	0	0	0	0	0	0	0	0	0	0	0	0	0	0	0	0	0	0	0	0	0	0	0	0	0	0	0	0	0	0	0	0	0
0	0	0	0	0	0	0	0	0	0	0	0	0	0	0	0	0	0	0	0	0	0	0	0	0	0	0	0	0	0	0	0	0	0	0	0	0	0	0	0	0	0	0	0	0	0	0	0	0	0
0	0	0	0	0	0	0	0	0	0	0	0	0	0	0	0	0	0	0	0	0	0	0	0	0	0	0	0	0	0	0	0	0	0	0	0	0	0	0	0	0	0	0	0	0	0	0	0	0	0
0	0	0	0	0	0	0	0	0	0	0	0	0	0	0	0	0	0	0	0	0	0	0	0	0	0	0	0	0	0	0	0	0	0	0	0	0	0	0	0	0	0	0	0	0	0	0	0	0	0
0	0	0	0	0	0	0	0	0	0	0	0	0	0	0	0	0	0	0	0	0	0	0	0	0	0	0	0	0	0	0	0	0	0	0	0	0	0	0	0	0	0	0	0	0	0	0	0	0	0
0	0	0	0	0	0	0	0	0	0	0	0	0	0	0	0	0	0	0	0	0	0	0	0	0	0	0	0	0	0	0	0	0	0	0	0	0	0	0	0	0	0	0	0	0	0	0	0	0	0
0	0	0	0	0	0	0	0	0	0	0	0	0	0	0	0	0	0	0	0	0	0	0	0	0	0	0	0	0	0	0	0	0	0	0	0	0	0	0	0	0	0	0	0	0	0	0	0	0	0
0	0	0	0	0	0	0	0	0	0	0	0	0	0	0	0	0	0	0	0	0	0	0	0	0	0	0	0	0	0	0	0	0	0	0	0	0	0	0	0	0	0	0	0	0	0	0	0	0	0
0	0	0	0	0	0	0	0	0	0	0	0	0	0	0	0	0	0	0	0	0	0	0	0	0	0	0	0	0	0	0	0	0	0	0	0	0	0	0	0	0	0	0	0	0	0	0	0	0	0
0	0	0	0	0	0	0	0	0	0	0	0	0	0	0	0	0	0	0	0	0	0	0	0	0	0	0	0	0	0	0	0	0	0	0	0	0	0	0	0	0	0	0	0	0	0	0	0	0	0
0	0	0	0	0	0	0	0	0	0	0	0	0	0	0	0	0	0	0	0	0	0	0	0	0	0	0	0	0	0	0	0	0	0	0	0	0	0	0	0	0	0	0	0	0	0	0	0	0	0
0	0	0	0	0	0	0	0	0	0	0	0	0	0	0	0	0	0	0	0	0	0	0	0	0	0	0	0	0	0	0	0	0	0	0	0	0	0	0	0	0	0	0	0	0	0	0	0	0	0
0	0	0	0	0	0	0	0	0	0	0	0	0	0	0	0	0	0	0	0	0	0	0	0	0	0	0	0	0	0	0	0	0	0	0	0	0	0	0	0	0	0	0	0	0	0	0	0	0	0
0	0	0	0	0	0	0	0	0	0	0	0	0	0	0	0	0	0	0	0	0	0	0	0	0	0	0	0	0	0	0	0	0	0	0	0	0	0	0	0	0	0	0	0	0	0	0	0	0	0
0	0	0	0	0	0	0	0	0	0	0	0	0	0	0	0	0	0	0	0	0	0	0	0	0	0	0	0	0	0	0	0	0	0	0	0	0	0	0	0	0	0	0	0	0	0	0	0	0	0
0	0	0	0	0	0	0	0	0	0	0	0	0	0	0	0	0	0	0	0	0	0	0	0	0	0	0	0	0	0	0	0	0	0	0	0	0	0	0	0	0	0	0	0	0	0	0	0	0	0
0	0	0	0	0	0	0	0	0	0	0	0	0	0	0	0	0	0	0	0	0	0	0	0	0	0	0	0	0	0	0	0	0	0	0	0	0	0	0	0	0	0	0	0	0	0	0	0	0	0
0	0	0	0	0	0	0	0	0	0	0	0	0	0	0	0	0	0	0	0	0	0	0	0	0	0	0	0	0	0	0	0	0	0	0	0	0	0	0	0	0	0	0	0	0	0	0	0	0	0
0	0	0	0	0	0	0	0	0	0	0	0	0	0	0	0	0	0	0	0	0	0	0	0	0	0	0	0	0	0	0	0	0	0	0	0	0	0	0	0	0	0	0	0	0	0	0	0	0	0
0	0	0	0	0	0	0	0	0	0	0	0	0	0	0	0	0	0	0	0	0	0	0	0	0	0	0	0	0	0	0	0	0	0	0	0	0	0	0	0	0	0	0	0	0	0	0	0	0	0
0	0	0	0	0	0	0	0	0	0	0	0	0	0	0	0	0	0	0	0	0	0	0	0	0	0	0	0	0	0	0	0	0	0	0	0	0	0	0	0	0	0	0	0	0	0	0	0	0	0
0	0	0	0	0	0	0	0	0	0	0	0	0	0	0	0	0	0	0	0	0	0	0	0	0	0	0	0	0	0	0	0	0	0	0	0	0	0	0	0	0	0	0	0	0	0	0	0	0	0
0	0	0	0	0	0	0	0	0	0	0	0	0	0	0	0	0	0	0	0	0	0	0	0	0	0	0	0	0	0	0	0	0	0	0	0	0	0	0	0	0	0	0	0	0	0	0	0	0	0
0	0	0	0	0	0	0	0	0	0	0	0	0	0	0	0	0	0	0	0	0	0	0	0	0	0	0	0	0	0	0	0	0	0	0	0	0	0	0	0	0	0	0	0	0	0	0	0	0	0
0	0	0	0	0	0	0	0	0	0	0	0	0	0	0	0	0	0	0	0	0	0	0	0	0	0	0	0	0	0	0	0	0	0	0	0	0	0	0	0	0	0	0	0	0	0	0	0	0	0
0	0	0	0	0	0	0	0	0	0	0	0	0	0	0	0	0	0	0	0	0	0	0	0	0	0	0	0	0	0	0	0	0	0	0	0	0	0	0	0	0	0	0	0	0	0	0	0	0	0
0	0	0	0	0	0	0	0	0	0	0	0	0	0	0	0	0	0	0	0	0	0	0	0	0	0	0	0	0	0	0	0	0	0	0	0	0	0	0	0	0	0	0	0	0	0	0	0	0	0
0	0	0	0	0	0	0	0	0	0	0	0	0	0	0	0	0	0	0	0	0	0	0	0	0	0	0	0	0	0	0	0	0	0	0	0	0	0	0	0	0	0	0	0	0	0	0	0	0	0
0	0	0	0	0	0	0	0	0	0	0	0	0	0	0	0	0	0	0	0	0	0	0	0	0	0	0	0	0	0	0	0	0	0	0	0	0	0	0	0	0	0	0	0	0	0	0	0	0	0
[truncated: 351 more columns]

## Sheet: fig2d
Matrix of the hot graph
0	0	0	0	0	0	0	0	0	0	0	0	0	0	0	0	0	0	0	0	0	0	0	0	0	0	0	0	0	0	0	2.21531	0	2.21531	0	0	2.21531	0	0	0	0	2.21531	0	0	0	0	0	0	0	0
0	0	0	0	0	0	0	0	0	0	0	0	0	0	0	0	0	0	0	0	0	0	0	0	0	0	0	0	0	4.43063	0	0	2.21531	2.21531	6.64594	2.21531	0	-1.35536	4.43063	0	0.85996	-3.57067	-3.57067	2.21531	4.43063	6.64594	4.43063	2.21531	6.64594	2.21531
0	0	0	0	0	0	0	0	0	0	0	0	0	0	0	0	0	0	0	0	0	0	0	0	0	0	0	0	0	8.86126	2.21531	2.21531	0.85996	0.85996	4.43063	-3.57067	0.85996	13.2919	11.0766	8.86126	6.64594	5.29059	13.2919	7.5059	5.29059	3.07527	15.5072	7.5059	11.0766	1.71991
0	0	0	0	0	0	0	0	0	0	0	0	0	0	0	0	0	0	0	0	0	0	0	0	0	0	0	0	0	8.86126	3.07527	0.85996	5.29059	-7.14135	6.64594	6.64594	-1.35536	-1.35536	-1.35536	0.36455	5.29059	7.0105	-11.2074	-0.4954	6.64594	5.29059	11.0766	8.86126	3.93523	7.5059
0	0	0	0	0	0	0	0	0	0	0	0	0	0	0	0	0	0	0	0	0	0	0	0	0	0	0	0	0	5.29059	6.64594	17.7225	6.64594	11.0766	-1.85076	-1.35536	17.7225	3.07527	-2.71072	0.85996	-1.85076	15.8718	15.5072	7.0105	-3.20612	6.15054	20.7978	13.2919	22.1532	10.0858
0	0	0	0	0	0	0	0	0	0	0	0	0	0	0	0	0	0	0	0	0	0	0	0	0	0	0	0	0	5.29059	1.71991	-0.4954	4.43063	6.64594	11.9365	8.86126	13.2919	14.1518	-5.42143	9.72121	-1.85076	-3.20612	10.5812	5.65514	-0.13085	16.3672	12.7965	19.9378	14.1518	12.7965
0	0	0	0	0	0	0	0	0	0	0	0	0	0	0	0	0	0	0	0	0	0	0	0	0	0	0	0	0	5.29059	0.36455	16.3672	3.07527	-1.35536	11.0766	15.5072	5.29059	12.7965	-0.9908	3.93523	12.3011	4.79518	-5.91684	-4.06607	-6.41224	11.4411	24.3685	9.22581	9.72121	20.7978
0	0	0	0	0	0	0	0	0	0	0	0	0	0	0	0	0	0	0	0	0	0	0	0	0	0	0	0	0	9.72121	-4.06607	11.9365	11.0766	-1.85076	13.2919	7.5059	8.36586	-0.4954	0.36455	-5.91684	0.23371	11.9365	1.22451	-1.48621	19.4424	5.65514	10.5812	2.57987	34.0897	19.4424
0	0	0	0	0	0	0	0	0	0	0	0	0	0	0	0	0	0	0	0	0	0	0	0	0	0	0	0	0	6.15054	10.5812	6.15054	0.36455	15.5072	11.0766	11.0766	11.9365	-4.06607	3.43983	11.4411	10.0858	35.8096	0.72911	30.519	22.5177	24.733	11.9365	14.5164	28.3037	14.5164
0	0	0	0	0	0	0	0	0	0	0	0	0	0	0	0	0	0	0	0	0	0	0	0	0	0	0	0	0	9.72121	15.0118	8.36586	-6.77679	8.86126	15.5072	16.3672	14.1518	10.5812	22.5177	16.2363	8.73041	23.0131	7.87045	-5.55228	19.807	26.0884	-9.12295	13.6564	22.5177	10.9457
0	0	0	0	0	0	0	0	0	0	0	0	0	0	0	0	0	0	0	0	0	0	0	0	0	0	0	0	0	12.7965	18.0871	13.6564	5.29059	17.7225	8.86126	9.72121	22.1532	-6.77679	13.161	7.0105	2.08447	10.9457	9.59037	11.8057	3.80438	5.65514	21.1623	25.593	7.0105	41.5956
0	0	0	0	0	0	0	0	0	0	0	0	0	0	0	0	0	0	0	0	0	0	0	0	0	0	0	0	0	4.43063	3.93523	3.93523	8.36586	13.6564	16.3672	17.2271	30.519	1.22451	8.73041	6.87965	7.87045	16.2363	24.733	22.0223	23.3777	30.0236	13.6564	31.8744	42.4555	37.1649
0	0	0	0	0	0	0	0	0	0	0	0	0	0	0	0	0	0	0	0	0	0	0	0	0	0	0	0	0	15.0118	-4.56148	9.22581	24.3685	18.5825	7.0105	13.6564	15.0118	9.22581	-0.9908	15.8718	26.0884	15.3764	14.021	25.0976	10.8149	0.59826	10.0858	36.305	17.2271	50.9522
0	0	0	0	0	0	0	0	0	0	0	0	0	0	0	0	0	0	0	0	0	0	0	0	0	0	0	0	0	0	9.72121	5.65514	1.71991	4.79518	18.0871	-0.4954	22.5177	13.6564	27.8083	-10.8429	-1.98161	-6.04768	21.0315	18.0871	24.2376	26.4529	43.8109	29.5282	18.0871	43.8109
0	0	0	0	0	0	0	0	0	0	0	0	0	0	0	0	0	0	0	0	0	0	0	0	0	0	0	0	0	0	-4.56148	7.87045	10.5812	9.22581	17.7225	26.5838	9.22581	11.9365	19.4424	-0.2617	24.2376	-3.33697	26.4529	23.7422	30.0236	25.0976	15.3764	23.3777	37.1649	37.1649
0	0	0	0	0	0	0	0	0	0	0	0	0	0	0	0	0	0	0	0	0	0	0	0	0	0	0	0	0	0	14.5164	10.0858	16.3672	2.57987	12.7965	3.93523	15.0118	10.9457	18.947	23.8731	7.2442	42.4555	16.7317	17.9562	7.73961	14.021	36.6695	32.6035	36.1741	41.9601
0	0	0	0	0	0	0	0	0	0	0	0	0	0	0	0	0	0	0	0	0	0	0	0	0	0	0	0	0	0	6.15054	-0.4954	15.8718	10.5812	9.72121	15.5072	28.7991	18.947	3.80438	7.37505	6.01969	4.66434	9.59037	1.09366	13.0302	10.8149	30.3881	28.6682	34.4542	50.4568
0	0	0	0	0	0	0	0	0	0	0	0	0	0	0	0	0	0	0	0	0	0	0	0	0	0	0	0	0	0	15.3764	4.29978	18.0871	31.8744	18.5825	15.8718	19.9378	20.3024	15.3764	28.3037	5.02889	-4.69232	8.23501	3.67353	-26.1164	16.2363	9.59037	25.593	40.2402	34.4542
0	0	0	0	0	0	0	0	0	0	0	0	0	0	0	0	0	0	0	0	0	0	0	0	0	0	0	0	0	0	4.29978	20.7978	1.58906	16.3672	19.4424	-0.9908	18.0871	14.021	34.0897	8.23501	-9.98291	3.67353	12.1702	8.23501	-2.97241	16.6009	60.5426	4.16893	36.1741	46.3908
0	0	0	0	0	0	0	0	0	0	0	0	0	0	0	0	0	0	0	0	0	0	0	0	0	0	0	0	0	0	1.22451	10.9457	30.519	23.0131	18.5825	23.0131	17.2271	34.9496	14.021	17.0963	22.0223	15.3764	10.8149	18.4516	24.6022	36.5387	35.3142	-6.90764	34.4542	33.9588
0	0	0	0	0	0	0	0	0	0	0	0	0	0	0	0	0	0	0	0	0	0	0	0	0	0	0	0	0	0	-1.48621	15.8718	5.65514	9.22581	22.5177	5.65514	16.3672	12.7965	-4.19692	27.6774	8.59956	22.0223	14.881	31.1173	11.3103	18.947	1.09366	26.9483	32.6035	29.5282
0	0	0	0	0	0	0	0	0	0	0	0	0	0	0	0	0	0	0	0	0	0	0	0	0	0	0	0	0	0	21.6577	24.733	1.22451	12.3011	15.8718	37.1649	51.8122	23.0131	34.9496	32.7343	25.593	6.38425	4.66434	20.5361	19.6761	36.1741	37.0341	37.5295	6.7488	18.4516
0	0	0	0	0	0	0	0	0	0	0	0	0	0	0	0	0	0	0	0	0	0	0	0	0	0	0	0	0	0	31.379	14.021	17.2271	24.3685	28.3037	26.5838	19.9378	-2.84156	18.0871	22.8822	7.87045	7.73961	50.326	13.0302	17.9562	8.96412	7.73961	13.5256	29.5282	67.3194
0	0	0	0	0	0	0	0	0	0	0	0	0	0	0	0	0	0	0	0	0	0	0	0	0	0	0	0	0	0	0	36.6695	23.8731	16.2363	9.22581	10.4503	15.0118	12.6656	21.6577	41.5956	5.15974	22.8822	-2.47701	24.6022	13.8902	12.0394	14.3856	18.4516	47.3816	30.8836
0	0	0	0	0	0	0	0	0	0	0	0	0	0	0	0	0	0	0	0	0	0	0	0	0	0	0	0	0	0	0	4.29978	16.3672	23.3777	9.22581	29.6591	25.2284	24.733	-9.98291	33.9588	37.5295	31.7435	-3.96322	33.9588	18.3208	15.2455	21.0315	37.5295	31.379	32.6035
0	0	0	0	0	0	0	0	0	0	0	0	0	0	0	0	0	0	0	0	0	0	0	0	0	0	0	0	0	0	0	17.0963	7.87045	26.9483	22.5177	20.6669	22.0223	19.4424	15.8718	26.4529	31.7435	17.4608	13.8902	27.6774	33.0989	38.3895	8.96412	32.968	23.2468	40.6048
0	0	0	0	0	0	0	0	0	0	0	0	0	0	0	0	0	0	0	0	0	0	0	0	0	0	0	0	0	0	0	20.3024	22.5177	10.9457	36.305	25.593	12.7965	31.8744	29.0328	32.6035	22.3868	23.7422	12.5348	-0.7571	21.396	7.73961	25.9575	27.6774	8.59956	31.6127
0	0	0	0	0	0	0	0	0	0	0	0	0	0	0	0	0	0	0	0	0	0	0	0	0	0	0	0	0	0	0	32.2389	18.5825	16.7317	23.8731	25.593	39.3803	33.5943	16.7317	25.593	22.5177	18.3208	22.7514	21.0315	23.2468	33.4634	21.8914	17.0963	46.3908	12.1702
0	0	0	0	0	0	0	0	0	0	0	0	0	0	0	0	0	0	0	0	0	0	0	0	0	0	0	0	0	0	0	14.021	38.0249	33.5943	0.23371	15.8718	19.4424	15.8718	39.3803	42.4555	36.6695	-9.61836	19.6761	37.8941	26.8175	41.1002	42.3247	28.6682	22.3868	24.6022
0	0	0	0	0	0	0	0	0	0	0	0	0	0	0	0	0	0	0	0	0	0	0	0	0	0	0	0	0	0	0	0	-19.3396	-1.48621	26.4529	11.8057	27.8083	23.0131	31.8744	22.5177	3.80438	42.8201	21.0315	20.0407	5.39344	41.4647	20.1715	40.9693	34.8188	15.7409
0	0	0	0	0	0	0	0	0	0	0	0	0	0	0	0	0	0	0	0	0	0	0	0	0	0	0	0	0	0	0	0	10.4503	20.6669	14.5164	10.0858	26.9483	35.8096	10.9457	31.8744	30.3881	28.3037	24.1068	15.7409	33.4634	24.1068	20.6669	-11.8337	-9.2538	5.88885
0	0	0	0	0	0	0	0	0	0	0	0	0	0	0	0	0	0	0	0	0	0	0	0	0	0	0	0	0	0	0	0	22.0223	26.4529	29.1636	28.3037	27.4437	26.4529	24.2376	20.6669	-7.7676	19.3116	14.881	32.6035	27.182	21.396	35.6787	29.3973	12.1702	30.8836
0	0	0	0	0	0	0	0	0	0	0	0	0	0	0	0	0	0	0	0	0	0	0	0	0	0	0	0	0	0	0	0	40.7356	-6.41224	19.807	18.0871	16.7317	16.7317	39.3803	33.0989	28.6682	11.3103	9.95492	22.7514	-2.11246	14.3856	28.1728	32.6035	43.68	9.45952
0	0	0	0	0	0	0	0	0	0	0	0	0	0	0	0	0	0	0	0	0	0	0	0	0	0	0	0	0	0	0	0	-4.19692	17.5917	22.0223	26.4529	19.807	49.5969	16.7317	28.6682	30.519	23.7422	20.6669	27.6774	6.2534	52.5413	20.0407	17.8254	33.0989	37.8941
0	0	0	0	0	0	0	0	0	0	0	0	0	0	0	0	0	0	0	0	0	0	0	0	0	0	0	0	0	0	0	0	29.6591	18.4516	29.6591	5.15974	25.2284	29.1636	15.3764	4.29978	51.8122	46.0262	17.4608	23.7422	22.8822	22.8822	34.8188	45.3999	10.8149	20.1715
0	0	0	0	0	0	0	0	0	0	0	0	0	0	0	0	0	0	0	0	0	0	0	0	0	0	0	0	0	0	0	0	0	15.0118	31.8744	17.5917	26.9483	17.2271	34.9496	31.379	14.021	38.0249	41.5956	17.9562	25.9575	0.10286	27.6774	27.5466	31.2481	37.8941
0	0	0	0	0	0	0	0	0	0	0	0	0	0	0	0	0	0	0	0	0	0	0	0	0	0	0	0	0	0	0	0	0	20.6669	25.593	7.87045	-4.19692	4.66434	33.5943	35.8096	24.2376	21.1623	32.6035	28.1728	31.2481	50.1951	11.6748	52.5413	27.3129	-2.47701
0	0	0	0	0	0	0	0	0	0	0	0	0	0	0	0	0	0	0	0	0	0	0	0	0	0	0	0	0	0	0	0	0	26.0884	21.5269	28.3037	37.1649	25.2284	29.1636	35.445	26.0884	35.3142	23.3777	16.7317	41.1002	12.5348	35.6787	15.2455	13.8902	42.8201
0	0	0	0	0	0	0	0	0	0	0	0	0	0	0	0	0	0	0	0	0	0	0	0	0	0	0	0	0	0	0	0	0	15.8718	-5.05688	29.5282	10.8149	32.6035	27.8083	14.5164	38.0249	14.3856	1.58906	36.6695	48.6061	32.6035	27.6774	25.3313	25.9575	0.10286
0	0	0	0	0	0	0	0	0	0	0	0	0	0	0	0	0	0	0	0	0	0	0	0	0	0	0	0	0	0	0	0	0	0	41.9601	23.7422	14.021	32.7343	18.947	33.5943	16.7317	1.09366	44.6708	8.59956	13.8902	36.9032	25.9575	25.8267	33.0989	27.182
0	0	0	0	0	0	0	0	0	0	0	0	0	0	0	0	0	0	0	0	0	0	0	0	0	0	0	0	0	0	0	0	0	0	33.4634	6.01969	11.8057	16.7317	20.3024	26.0884	15.8718	22.8822	20.6669	42.8201	2.81358	15.7409	26.4529	11.3103	47.7461	24.2376
0	0	0	0	0	0	0	0	0	0	0	0	0	0	0	0	0	0	0	0	0	0	0	0	0	0	0	0	0	0	0	0	0	0	7.37505	33.9588	21.6577	22.3868	15.7409	33.5943	32.7343	33.0989	48.2415	25.593	22.8822	22.7514	46.7553	63.6179	16.6009	27.6774
0	0	0	0	0	0	0	0	0	0	0	0	0	0	0	0	0	0	0	0	0	0	0	0	0	0	0	0	0	0	0	0	0	0	34.9496	28.6682	37.1649	30.519	5.02889	28.3037	43.68	5.15974	25.9575	41.9601	50.4568	-1.61705	37.0341	12.5348	-9.7492	37.0341
0	0	0	0	0	0	0	0	0	0	0	0	0	0	0	0	0	0	0	0	0	0	0	0	0	0	0	0	0	0	0	0	0	0	0	41.5956	5.02889	16.7317	28.1728	18.947	21.1623	40.2402	12.1702	38.3895	26.8175	37.0341	21.396	14.7501	14.7501	23.2468
0	0	0	0	0	0	0	0	0	0	0	0	0	0	0	0	0	0	0	0	0	0	0	0	0	0	0	0	0	0	0	0	0	0	0	28.6682	6.38425	20.6669	26.4529	12.7965	25.9575	36.6695	33.0989	19.3116	46.0262	3.80438	16.1055	8.10416	12.5348	25.8267
0	0	0	0	0	0	0	0	0	0	0	0	0	0	0	0	0	0	0	0	0	0	0	0	0	0	0	0	0	0	0	0	0	0	0	18.4516	27.8083	38.8849	21.6577	41.5956	29.1636	26.4529	18.4516	25.593	29.0328	19.3116	23.2468	31.7435	34.3234	37.3987
0	0	0	0	0	0	0	0	0	0	0	0	0	0	0	0	0	0	0	0	0	0	0	0	0	0	0	0	0	0	0	0	0	0	0	52.1767	25.0976	22.5177	22.8822	30.519	50.4568	19.807	11.4411	25.593	29.1636	32.6035	29.0328	44.6708	36.5387	-12.3291
0	0	0	0	0	0	0	0	0	0	0	0	0	0	0	0	0	0	0	0	0	0	0	0	0	0	0	0	0	0	0	0	0	0	0	0	26.0884	19.807	12.3011	21.5269	18.947	25.4621	25.593	33.9588	25.593	13.0302	18.8162	26.3221	26.8175	-14.1798
0	0	0	0	0	0	0	0	0	0	0	0	0	0	0	0	0	0	0	0	0	0	0	0	0	0	0	0	0	0	0	0	0	0	0	0	1.09366	20.3024	42.4555	23.3777	8.73041	34.0897	15.3764	39.3803	18.0871	38.0249	10.8149	47.7461	2.68273	32.1081
0	0	0	0	0	0	0	0	0	0	0	0	0	0	0	0	0	0	0	0	0	0	0	0	0	0	0	0	0	0	0	0	0	0	0	0	0.10286	22.0223	18.947	25.593	18.947	35.8096	20.6669	39.3803	53.5321	2.44902	22.0223	16.6009	17.4608	31.7435
0	0	0	0	0	0	0	0	0	0	0	0	0	0	0	0	0	0	0	0	0	0	0	0	0	0	0	0	0	0	0	0	0	0	0	0	26.9483	18.8162	10.4503	9.09496	26.4529	38.5203	32.7343	19.807	17.9562	34.9496	6.01969	31.379	8.59956	3.67353
0	0	0	0	0	0	0	0	0	0	0	0	0	0	0	0	0	0	0	0	0	0	0	0	0	0	0	0	0	0	0	0	0	0	0	0	0	26.4529	29.5282	37.5295	34.9496	28.3037	28.3037	24.733	18.0871	-0.7571	37.5295	27.8083	30.7527	18.3208
0	0	0	0	0	0	0	0	0	0	0	0	0	0	0	0	0	0	0	0	0	0	0	0	0	0	0	0	0	0	0	0	0	0	0	0	0	34.4542	38.0249	27.8083	13.161	18.0871	26.4529	13.5256	44.3063	7.37505	43.68	33.0989	14.021	41.4647
0	0	0	0	0	0	0	0	0	0	0	0	0	0	0	0	0	0	0	0	0	0	0	0	0	0	0	0	0	0	0	0	0	0	0	0	0	22.0223	5.52429	16.2363	8.73041	18.947	16.2363	16.2363	35.8096	21.5269	26.4529	14.3856	-3.83237	31.2481
0	0	0	0	0	0	0	0	0	0	0	0	0	0	0	0	0	0	0	0	0	0	0	0	0	0	0	0	0	0	0	0	0	0	0	0	0	0	10.4503	20.1715	38.8849	13.161	15.8718	37.1649	30.519	24.733	37.0341	24.733	18.8162	32.2389
0	0	0	0	0	0	0	0	0	0	0	0	0	0	0	0	0	0	0	0	0	0	0	0	0	0	0	0	0	0	0	0	0	0	0	0	0	0	18.4516	6.38425	1.58906	22.0223	27.3129	26.4529	21.1623	44.6708	27.8083	44.6708	18.3208	32.968
0	0	0	0	0	0	0	0	0	0	0	0	0	0	0	0	0	0	0	0	0	0	0	0	0	0	0	0	0	0	0	0	0	0	0	0	0	0	30.519	8.23501	44.6708	26.0884	20.3024	22.8822	15.3764	22.0223	14.881	8.73041	38.8849	22.3868
0	0	0	0	0	0	0	0	0	0	0	0	0	0	0	0	0	0	0	0	0	0	0	0	0	0	0	0	0	0	0	0	0	0	0	0	0	0	0	9.95492	0.23371	15.3764	34.0897	4.16893	32.7343	43.8109	8.59956	33.0989	11.3103	15.2455
0	0	0	0	0	0	0	0	0	0	0	0	0	0	0	0	0	0	0	0	0	0	0	0	0	0	0	0	0	0	0	0	0	0	0	0	0	0	0	33.5943	32.2389	28.6682	9.09496	16.7317	40.2402	27.4437	22.0223	40.7356	21.1623	4.66434
0	0	0	0	0	0	0	0	0	0	0	0	0	0	0	0	0	0	0	0	0	0	0	0	0	0	0	0	0	0	0	0	0	0	0	0	0	0	0	0	40.7356	41.1002	34.9496	17.9562	3.80438	42.091	31.8744	35.8096	12.5348	51.3168
0	0	0	0	0	0	0	0	0	0	0	0	0	0	0	0	0	0	0	0	0	0	0	0	0	0	0	0	0	0	0	0	0	0	0	0	0	0	0	0	10.4503	23.2468	-4.19692	7.87045	23.3777	32.2389	23.0131	8.73041	11.3103	20.1715
0	0	0	0	0	0	0	0	0	0	0	0	0	0	0	0	0	0	0	0	0	0	0	0	0	0	0	0	0	0	0	0	0	0	0	0	0	0	0	0	22.5177	32.2389	35.8096	13.5256	34.4542	6.87965	39.7448	30.8836	42.4555	28.1728
0	0	0	0	0	0	0	0	0	0	0	0	0	0	0	0	0	0	0	0	0	0	0	0	0	0	0	0	0	0	0	0	0	0	0	0	0	0	0	0	0	24.1068	9.59037	34.8188	12.6656	2.94442	30.519	5.15974	42.4555	28.9019
0	0	0	0	0	0	0	0	0	0	0	0	0	0	0	0	0	0	0	0	0	0	0	0	0	0	0	0	0	0	0	0	0	0	0	0	0	0	0	0	0	18.4516	14.5164	43.3155	32.7343	8.23501	30.8836	38.5203	28.6682	38.0249
0	0	0	0	0	0	0	0	0	0	0	0	0	0	0	0	0	0	0	0	0	0	0	0	0	0	0	0	0	0	0	0	0	0	0	0	0	0	0	0	0	15.8718	17.5917	41.1002	12.3011	33.0989	5.15974	33.5943	-1.12165	17.5917
0	0	0	0	0	0	0	0	0	0	0	0	0	0	0	0	0	0	0	0	0	0	0	0	0	0	0	0	0	0	0	0	0	0	0	0	0	0	0	0	0	0	31.2481	13.161	21.1623	22.8822	1.58906	30.519	22.8822	3.80438
0	0	0	0	0	0	0	0	0	0	0	0	0	0	0	0	0	0	0	0	0	0	0	0	0	0	0	0	0	0	0	0	0	0	0	0	0	0	0	0	0	0	35.8096	26.0884	26.9483	23.8731	33.5943	51.8122	10.4503	38.9901
0	0	0	0	0	0	0	0	0	0	0	0	0	0	0	0	0	0	0	0	0	0	0	0	0	0	0	0	0	0	0	0	0	0	0	0	0	0	0	0	0	0	0	46.8862	23.7422	51.3168	25.6404	30.2164	14.8435	17.0936
0	0	0	0	0	0	0	0	0	0	0	0	0	0	0	0	0	0	0	0	0	0	0	0	0	0	0	0	0	0	0	0	0	0	0	0	0	0	0	0	0	0	0	35.8096	21.2914	21.5183	8.39555	21.367	34.5654	58.4851
0	0	0	0	0	0	0	0	0	0	0	0	0	0	0	0	0	0	0	0	0	0	0	0	0	0	0	0	0	0	0	0	0	0	0	0	0	0	0	0	0	0	0	0	12.5933	43.3391	25.7917	43.4904	6.06976	47.7638
0	0	0	0	0	0	0	0	0	0	0	0	0	0	0	0	0	0	0	0	0	0	0	0	0	0	0	0	0	0	0	0	0	0	0	0	0	0	0	0	0	0	0	0	38.9145	23.6172	12.7446	45.5136	21.2914	27.815
0	0	0	0	0	0	0	0	0	0	0	0	0	0	0	0	0	0	0	0	0	0	0	0	0	0	0	0	0	0	0	0	0	0	0	0	0	0	0	0	0	0	0	0	36.8156	-4.9541	-2.62832	21.2914	10.3432	21.2914
0	0	0	0	0	0	0	0	0	0	0	0	0	0	0	0	0	0	0	0	0	0	0	0	0	0	0	0	0	0	0	0	0	0	0	0	0	0	0	0	0	0	0	0	0	19.3438	12.7446	28.0419	3.81961	34.4898
0	0	0	0	0	0	0	0	0	0	0	0	0	0	0	0	0	0	0	0	0	0	0	0	0	0	0	0	0	0	0	0	0	0	0	0	0	0	0	0	0	0	0	0	0	27.9662	28.0419	27.8906	8.31991	38.9901
0	0	0	0	0	0	0	0	0	0	0	0	0	0	0	0	0	0	0	0	0	0	0	0	0	0	0	0	0	0	0	0	0	0	0	0	0	0	0	0	0	0	0	0	0	0	32.3909	27.9662	-4.80283	8.16865
0	0	0	0	0	0	0	0	0	0	0	0	0	0	0	0	0	0	0	0	0	0	0	0	0	0	0	0	0	0	0	0	0	0	0	0	0	0	0	0	0	0	0	0	0	0	60.8865	-2.77958	19.3438	-9.30314
0	0	0	0	0	0	0	0	0	0	0	0	0	0	0	0	0	0	0	0	0	0	0	0	0	0	0	0	0	0	0	0	0	0	0	0	0	0	0	0	0	0	0	0	0	0	0	32.3153	19.3438	23.5416
0	0	0	0	0	0	0	0	0	0	0	0	0	0	0	0	0	0	0	0	0	0	0	0	0	0	0	0	0	0	0	0	0	0	0	0	0	0	0	0	0	0	0	0	0	0	0	32.4665	8.16865	14.9191
0	0	0	0	0	0	0	0	0	0	0	0	0	0	0	0	0	0	0	0	0	0	0	0	0	0	0	0	0	0	0	0	0	0	0	0	0	0	0	0	0	0	0	0	0	0	0	0	6.1454	30.2164
0	0	0	0	0	0	0	0	0	0	0	0	0	0	0	0	0	0	0	0	0	0	0	0	0	0	0	0	0	0	0	0	0	0	0	0	0	0	0	0	0	0	0	0	0	0	0	0	43.1122	1.72072
0	0	0	0	0	0	0	0	0	0	0	0	0	0	0	0	0	0	0	0	0	0	0	0	0	0	0	0	0	0	0	0	0	0	0	0	0	0	0	0	0	0	0	0	0	0	0	0	0	16.9424
0	0	0	0	0	0	0	0	0	0	0	0	0	0	0	0	0	0	0	0	0	0	0	0	0	0	0	0	0	0	0	0	0	0	0	0	0	0	0	0	0	0	0	0	0	0	0	0	0	34.4141
0	0	0	0	0	0	0	0	0	0	0	0	0	0	0	0	0	0	0	0	0	0	0	0	0	0	0	0	0	0	0	0	0	0	0	0	0	0	0	0	0	0	0	0	0	0	0	0	0	0
0	0	0	0	0	0	0	0	0	0	0	0	0	0	0	0	0	0	0	0	0	0	0	0	0	0	0	0	0	0	0	0	0	0	0	0	0	0	0	0	0	0	0	0	0	0	0	0	0	0
0	0	0	0	0	0	0	0	0	0	0	0	0	0	0	0	0	0	0	0	0	0	0	0	0	0	0	0	0	0	0	0	0	0	0	0	0	0	0	0	0	0	0	0	0	0	0	0	0	0
0	0	0	0	0	0	0	0	0	0	0	0	0	0	0	0	0	0	0	0	0	0	0	0	0	0	0	0	0	0	0	0	0	0	0	0	0	0	0	0	0	0	0	0	0	0	0	0	0	0
0	0	0	0	0	0	0	0	0	0	0	0	0	0	0	0	0	0	0	0	0	0	0	0	0	0	0	0	0	0	0	0	0	0	0	0	0	0	0	0	0	0	0	0	0	0	0	0	0	0
0	0	0	0	0	0	0	0	0	0	0	0	0	0	0	0	0	0	0	0	0	0	0	0	0	0	0	0	0	0	0	0	0	0	0	0	0	0	0	0	0	0	0	0	0	0	0	0	0	0
0	0	0	0	0	0	0	0	0	0	0	0	0	0	0	0	0	0	0	0	0	0	0	0	0	0	0	0	0	0	0	0	0	0	0	0	0	0	0	0	0	0	0	0	0	0	0	0	0	0
0	0	0	0	0	0	0	0	0	0	0	0	0	0	0	0	0	0	0	0	0	0	0	0	0	0	0	0	0	0	0	0	0	0	0	0	0	0	0	0	0	0	0	0	0	0	0	0	0	0
0	0	0	0	0	0	0	0	0	0	0	0	0	0	0	0	0	0	0	0	0	0	0	0	0	0	0	0	0	0	0	0	0	0	0	0	0	0	0	0	0	0	0	0	0	0	0	0	0	0
0	0	0	0	0	0	0	0	0	0	0	0	0	0	0	0	0	0	0	0	0	0	0	0	0	0	0	0	0	0	0	0	0	0	0	0	0	0	0	0	0	0	0	0	0	0	0	0	0	0
0	0	0	0	0	0	0	0	0	0	0	0	0	0	0	0	0	0	0	0	0	0	0	0	0	0	0	0	0	0	0	0	0	0	0	0	0	0	0	0	0	0	0	0	0	0	0	0	0	0
0	0	0	0	0	0	0	0	0	0	0	0	0	0	0	0	0	0	0	0	0	0	0	0	0	0	0	0	0	0	0	0	0	0	0	0	0	0	0	0	0	0	0	0	0	0	0	0	0	0
0	0	0	0	0	0	0	0	0	0	0	0	0	0	0	0	0	0	0	0	0	0	0	0	0	0	0	0	0	0	0	0	0	0	0	0	0	0	0	0	0	0	0	0	0	0	0	0	0	0
0	0	0	0	0	0	0	0	0	0	0	0	0	0	0	0	0	0	0	0	0	0	0	0	0	0	0	0	0	0	0	0	0	0	0	0	0	0	0	0	0	0	0	0	0	0	0	0	0	0
0	0	0	0	0	0	0	0	0	0	0	0	0	0	0	0	0	0	0	0	0	0	0	0	0	0	0	0	0	0	0	0	0	0	0	0	0	0	0	0	0	0	0	0	0	0	0	0	0	0
0	0	0	0	0	0	0	0	0	0	0	0	0	0	0	0	0	0	0	0	0	0	0	0	0	0	0	0	0	0	0	0	0	0	0	0	0	0	0	0	0	0	0	0	0	0	0	0	0	0
0	0	0	0	0	0	0	0	0	0	0	0	0	0	0	0	0	0	0	0	0	0	0	0	0	0	0	0	0	0	0	0	0	0	0	0	0	0	0	0	0	0	0	0	0	0	0	0	0	0
0	0	0	0	0	0	0	0	0	0	0	0	0	0	0	0	0	0	0	0	0	0	0	0	0	0	0	0	0	0	0	0	0	0	0	0	0	0	0	0	0	0	0	0	0	0	0	0	0	0
0	0	0	0	0	0	0	0	0	0	0	0	0	0	0	0	0	0	0	0	0	0	0	0	0	0	0	0	0	0	0	0	0	0	0	0	0	0	0	0	0	0	0	0	0	0	0	0	0	0
0	0	0	0	0	0	0	0	0	0	0	0	0	0	0	0	0	0	0	0	0	0	0	0	0	0	0	0	0	0	0	0	0	0	0	0	0	0	0	0	0	0	0	0	0	0	0	0	0	0
0	0	0	0	0	0	0	0	0	0	0	0	0	0	0	0	0	0	0	0	0	0	0	0	0	0	0	0	0	0	0	0	0	0	0	0	0	0	0	0	0	0	0	0	0	0	0	0	0	0
0	0	0	0	0	0	0	0	0	0	0	0	0	0	0	0	0	0	0	0	0	0	0	0	0	0	0	0	0	0	0	0	0	0	0	0	0	0	0	0	0	0	0	0	0	0	0	0	0	0
0	0	0	0	0	0	0	0	0	0	0	0	0	0	0	0	0	0	0	0	0	0	0	0	0	0	0	0	0	0	0	0	0	0	0	0	0	0	0	0	0	0	0	0	0	0	0	0	0	0
0	0	0	0	0	0	0	0	0	0	0	0	0	0	0	0	0	0	0	0	0	0	0	0	0	0	0	0	0	0	0	0	0	0	0	0	0	0	0	0	0	0	0	0	0	0	0	0	0	0
0	0	0	0	0	0	0	0	0	0	0	0	0	0	0	0	0	0	0	0	0	0	0	0	0	0	0	0	0	0	0	0	0	0	0	0	0	0	0	0	0	0	0	0	0	0	0	0	0	0
0	0	0	0	0	0	0	0	0	0	0	0	0	0	0	0	0	0	0	0	0	0	0	0	0	0	0	0	0	0	0	0	0	0	0	0	0	0	0	0	0	0	0	0	0	0	0	0	0	0
0	0	0	0	0	0	0	0	0	0	0	0	0	0	0	0	0	0	0	0	0	0	0	0	0	0	0	0	0	0	0	0	0	0	0	0	0	0	0	0	0	0	0	0	0	0	0	0	0	0
0	0	0	0	0	0	0	0	0	0	0	0	0	0	0	0	0	0	0	0	0	0	0	0	0	0	0	0	0	0	0	0	0	0	0	0	0	0	0	0	0	0	0	0	0	0	0	0	0	0
0	0	0	0	0	0	0	0	0	0	0	0	0	0	0	0	0	0	0	0	0	0	0	0	0	0	0	0	0	0	0	0	0	0	0	0	0	0	0	0	0	0	0	0	0	0	0	0	0	0
0	0	0	0	0	0	0	0	0	0	0	0	0	0	0	0	0	0	0	0	0	0	0	0	0	0	0	0	0	0	0	0	0	0	0	0	0	0	0	0	0	0	0	0	0	0	0	0	0	0
0	0	0	0	0	0	0	0	0	0	0	0	0	0	0	0	0	0	0	0	0	0	0	0	0	0	0	0	0	0	0	0	0	0	0	0	0	0	0	0	0	0	0	0	0	0	0	0	0	0
0	0	0	0	0	0	0	0	0	0	0	0	0	0	0	0	0	0	0	0	0	0	0	0	0	0	0	0	0	0	0	0	0	0	0	0	0	0	0	0	0	0	0	0	0	0	0	0	0	0
0	0	0	0	0	0	0	0	0	0	0	0	0	0	0	0	0	0	0	0	0	0	0	0	0	0	0	0	0	0	0	0	0	0	0	0	0	0	0	0	0	0	0	0	0	0	0	0	0	0
0	0	0	0	0	0	0	0	0	0	0	0	0	0	0	0	0	0	0	0	0	0	0	0	0	0	0	0	0	0	0	0	0	0	0	0	0	0	0	0	0	0	0	0	0	0	0	0	0	0
0	0	0	0	0	0	0	0	0	0	0	0	0	0	0	0	0	0	0	0	0	0	0	0	0	0	0	0	0	0	0	0	0	0	0	0	0	0	0	0	0	0	0	0	0	0	0	0	0	0
0	0	0	0	0	0	0	0	0	0	0	0	0	0	0	0	0	0	0	0	0	0	0	0	0	0	0	0	0	0	0	0	0	0	0	0	0	0	0	0	0	0	0	0	0	0	0	0	0	0
0	0	0	0	0	0	0	0	0	0	0	0	0	0	0	0	0	0	0	0	0	0	0	0	0	0	0	0	0	0	0	0	0	0	0	0	0	0	0	0	0	0	0	0	0	0	0	0	0	0
0	0	0	0	0	0	0	0	0	0	0	0	0	0	0	0	0	0	0	0	0	0	0	0	0	0	0	0	0	0	0	0	0	0	0	0	0	0	0	0	0	0	0	0	0	0	0	0	0	0
0	0	0	0	0	0	0	0	0	0	0	0	0	0	0	0	0	0	0	0	0	0	0	0	0	0	0	0	0	0	0	0	0	0	0	0	0	0	0	0	0	0	0	0	0	0	0	0	0	0
0	0	0	0	0	0	0	0	0	0	0	0	0	0	0	0	0	0	0	0	0	0	0	0	0	0	0	0	0	0	0	0	0	0	0	0	0	0	0	0	0	0	0	0	0	0	0	0	0	0
0	0	0	0	0	0	0	0	0	0	0	0	0	0	0	0	0	0	0	0	0	0	0	0	0	0	0	0	0	0	0	0	0	0	0	0	0	0	0	0	0	0	0	0	0	0	0	0	0	0
0	0	0	0	0	0	0	0	0	0	0	0	0	0	0	0	0	0	0	0	0	0	0	0	0	0	0	0	0	0	0	0	0	0	0	0	0	0	0	0	0	0	0	0	0	0	0	0	0	0
0	0	0	0	0	0	0	0	0	0	0	0	0	0	0	0	0	0	0	0	0	0	0	0	0	0	0	0	0	0	0	0	0	0	0	0	0	0	0	0	0	0	0	0	0	0	0	0	0	0
0	0	0	0	0	0	0	0	0	0	0	0	0	0	0	0	0	0	0	0	0	0	0	0	0	0	0	0	0	0	0	0	0	0	0	0	0	0	0	0	0	0	0	0	0	0	0	0	0	0
0	0	0	0	0	0	0	0	0	0	0	0	0	0	0	0	0	0	0	0	0	0	0	0	0	0	0	0	0	0	0	0	0	0	0	0	0	0	0	0	0	0	0	0	0	0	0	0	0	0
0	0	0	0	0	0	0	0	0	0	0	0	0	0	0	0	0	0	0	0	0	0	0	0	0	0	0	0	0	0	0	0	0	0	0	0	0	0	0	0	0	0	0	0	0	0	0	0	0	0
0	0	0	0	0	0	0	0	0	0	0	0	0	0	0	0	0	0	0	0	0	0	0	0	0	0	0	0	0	0	0	0	0	0	0	0	0	0	0	0	0	0	0	0	0	0	0	0	0	0
0	0	0	0	0	0	0	0	0	0	0	0	0	0	0	0	0	0	0	0	0	0	0	0	0	0	0	0	0	0	0	0	0	0	0	0	0	0	0	0	0	0	0	0	0	0	0	0	0	0
0	0	0	0	0	0	0	0	0	0	0	0	0	0	0	0	0	0	0	0	0	0	0	0	0	0	0	0	0	0	0	0	0	0	0	0	0	0	0	0	0	0	0	0	0	0	0	0	0	0
0	0	0	0	0	0	0	0	0	0	0	0	0	0	0	0	0	0	0	0	0	0	0	0	0	0	0	0	0	0	0	0	0	0	0	0	0	0	0	0	0	0	0	0	0	0	0	0	0	0
0	0	0	0	0	0	0	0	0	0	0	0	0	0	0	0	0	0	0	0	0	0	0	0	0	0	0	0	0	0	0	0	0	0	0	0	0	0	0	0	0	0	0	0	0	0	0	0	0	0
0	0	0	0	0	0	0	0	0	0	0	0	0	0	0	0	0	0	0	0	0	0	0	0	0	0	0	0	0	0	0	0	0	0	0	0	0	0	0	0	0	0	0	0	0	0	0	0	0	0
0	0	0	0	0	0	0	0	0	0	0	0	0	0	0	0	0	0	0	0	0	0	0	0	0	0	0	0	0	0	0	0	0	0	0	0	0	0	0	0	0	0	0	0	0	0	0	0	0	0
0	0	0	0	0	0	0	0	0	0	0	0	0	0	0	0	0	0	0	0	0	0	0	0	0	0	0	0	0	0	0	0	0	0	0	0	0	0	0	0	0	0	0	0	0	0	0	0	0	0
0	0	0	0	0	0	0	0	0	0	0	0	0	0	0	0	0	0	0	0	0	0	0	0	0	0	0	0	0	0	0	0	0	0	0	0	0	0	0	0	0	0	0	0	0	0	0	0	0	0
0	0	0	0	0	0	0	0	0	0	0	0	0	0	0	0	0	0	0	0	0	0	0	0	0	0	0	0	0	0	0	0	0	0	0	0	0	0	0	0	0	0	0	0	0	0	0	0	0	0
0	0	0	0	0	0	0	0	0	0	0	0	0	0	0	0	0	0	0	0	0	0	0	0	0	0	0	0	0	0	0	0	0	0	0	0	0	0	0	0	0	0	0	0	0	0	0	0	0	0
0	0	0	0	0	0	0	0	0	0	0	0	0	0	0	0	0	0	0	0	0	0	0	0	0	0	0	0	0	0	0	0	0	0	0	0	0	0	0	0	0	0	0	0	0	0	0	0	0	0
0	0	0	0	0	0	0	0	0	0	0	0	0	0	0	0	0	0	0	0	0	0	0	0	0	0	0	0	0	0	0	0	0	0	0	0	0	0	0	0	0	0	0	0	0	0	0	0	0	0
0	0	0	0	0	0	0	0	0	0	0	0	0	0	0	0	0	0	0	0	0	0	0	0	0	0	0	0	0	0	0	0	0	0	0	0	0	0	0	0	0	0	0	0	0	0	0	0	0	0
0	0	0	0	0	0	0	0	0	0	0	0	0	0	0	0	0	0	0	0	0	0	0	0	0	0	0	0	0	0	0	0	0	0	0	0	0	0	0	0	0	0	0	0	0	0	0	0	0	0
0	0	0	0	0	0	0	0	0	0	0	0	0	0	0	0	0	0	0	0	0	0	0	0	0	0	0	0	0	0	0	0	0	0	0	0	0	0	0	0	0	0	0	0	0	0	0	0	0	0
0	0	0	0	0	0	0	0	0	0	0	0	0	0	0	0	0	0	0	0	0	0	0	0	0	0	0	0	0	0	0	0	0	0	0	0	0	0	0	0	0	0	0	0	0	0	0	0	0	0
0	0	0	0	0	0	0	0	0	0	0	0	0	0	0	0	0	0	0	0	0	0	0	0	0	0	0	0	0	0	0	0	0	0	0	0	0	0	0	0	0	0	0	0	0	0	0	0	0	0
0	0	0	0	0	0	0	0	0	0	0	0	0	0	0	0	0	0	0	0	0	0	0	0	0	0	0	0	0	0	0	0	0	0	0	0	0	0	0	0	0	0	0	0	0	0	0	0	0	0
0	0	0	0	0	0	0	0	0	0	0	0	0	0	0	0	0	0	0	0	0	0	0	0	0	0	0	0	0	0	0	0	0	0	0	0	0	0	0	0	0	0	0	0	0	0	0	0	0	0
0	0	0	0	0	0	0	0	0	0	0	0	0	0	0	0	0	0	0	0	0	0	0	0	0	0	0	0	0	0	0	0	0	0	0	0	0	0	0	0	0	0	0	0	0	0	0	0	0	0
0	0	0	0	0	0	0	0	0	0	0	0	0	0	0	0	0	0	0	0	0	0	0	0	0	0	0	0	0	0	0	0	0	0	0	0	0	0	0	0	0	0	0	0	0	0	0	0	0	0
0	0	0	0	0	0	0	0	0	0	0	0	0	0	0	0	0	0	0	0	0	0	0	0	0	0	0	0	0	0	0	0	0	0	0	0	0	0	0	0	0	0	0	0	0	0	0	0	0	0
0	0	0	0	0	0	0	0	0	0	0	0	0	0	0	0	0	0	0	0	0	0	0	0	0	0	0	0	0	0	0	0	0	0	0	0	0	0	0	0	0	0	0	0	0	0	0	0	0	0
0	0	0	0	0	0	0	0	0	0	0	0	0	0	0	0	0	0	0	0	0	0	0	0	0	0	0	0	0	0	0	0	0	0	0	0	0	0	0	0	0	0	0	0	0	0	0	0	0	0
0	0	0	0	0	0	0	0	0	0	0	0	0	0	0	0	0	0	0	0	0	0	0	0	0	0	0	0	0	0	0	0	0	0	0	0	0	0	0	0	0	0	0	0	0	0	0	0	0	0
0	0	0	0	0	0	0	0	0	0	0	0	0	0	0	0	0	0	0	0	0	0	0	0	0	0	0	0	0	0	0	0	0	0	0	0	0	0	0	0	0	0	0	0	0	0	0	0	0	0
0	0	0	0	0	0	0	0	0	0	0	0	0	0	0	0	0	0	0	0	0	0	0	0	0	0	0	0	0	0	0	0	0	0	0	0	0	0	0	0	0	0	0	0	0	0	0	0	0	0
0	0	0	0	0	0	0	0	0	0	0	0	0	0	0	0	0	0	0	0	0	0	0	0	0	0	0	0	0	0	0	0	0	0	0	0	0	0	0	0	0	0	0	0	0	0	0	0	0	0
0	0	0	0	0	0	0	0	0	0	0	0	0	0	0	0	0	0	0	0	0	0	0	0	0	0	0	0	0	0	0	0	0	0	0	0	0	0	0	0	0	0	0	0	0	0	0	0	0	0
0	0	0	0	0	0	0	0	0	0	0	0	0	0	0	0	0	0	0	0	0	0	0	0	0	0	0	0	0	0	0	0	0	0	0	0	0	0	0	0	0	0	0	0	0	0	0	0	0	0
0	0	0	0	0	0	0	0	0	0	0	0	0	0	0	0	0	0	0	0	0	0	0	0	0	0	0	0	0	0	0	0	0	0	0	0	0	0	0	0	0	0	0	0	0	0	0	0	0	0
0	0	0	0	0	0	0	0	0	0	0	0	0	0	0	0	0	0	0	0	0	0	0	0	0	0	0	0	0	0	0	0	0	0	0	0	0	0	0	0	0	0	0	0	0	0	0	0	0	0
0	0	0	0	0	0	0	0	0	0	0	0	0	0	0	0	0	0	0	0	0	0	0	0	0	0	0	0	0	0	0	0	0	0	0	0	0	0	0	0	0	0	0	0	0	0	0	0	0	0
0	0	0	0	0	0	0	0	0	0	0	0	0	0	0	0	0	0	0	0	0	0	0	0	0	0	0	0	0	0	0	0	0	0	0	0	0	0	0	0	0	0	0	0	0	0	0	0	0	0
0	0	0	0	0	0	0	0	0	0	0	0	0	0	0	0	0	0	0	0	0	0	0	0	0	0	0	0	0	0	0	0	0	0	0	0	0	0	0	0	0	0	0	0	0	0	0	0	0	0
0	0	0	0	0	0	0	0	0	0	0	0	0	0	0	0	0	0	0	0	0	0	0	0	0	0	0	0	0	0	0	0	0	0	0	0	0	0	0	0	0	0	0	0	0	0	0	0	0	0
0	0	0	0	0	0	0	0	0	0	0	0	0	0	0	0	0	0	0	0	0	0	0	0	0	0	0	0	0	0	0	0	0	0	0	0	0	0	0	0	0	0	0	0	0	0	0	0	0	0
0	0	0	0	0	0	0	0	0	0	0	0	0	0	0	0	0	0	0	0	0	0	0	0	0	0	0	0	0	0	0	0	0	0	0	0	0	0	0	0	0	0	0	0	0	0	0	0	0	0
0	0	0	0	0	0	0	0	0	0	0	0	0	0	0	0	0	0	0	0	0	0	0	0	0	0	0	0	0	0	0	0	0	0	0	0	0	0	0	0	0	0	0	0	0	0	0	0	0	0
0	0	0	0	0	0	0	0	0	0	0	0	0	0	0	0	0	0	0	0	0	0	0	0	0	0	0	0	0	0	0	0	0	0	0	0	0	0	0	0	0	0	0	0	0	0	0	0	0	0
0	0	0	0	0	0	0	0	0	0	0	0	0	0	0	0	0	0	0	0	0	0	0	0	0	0	0	0	0	0	0	0	0	0	0	0	0	0	0	0	0	0	0	0	0	0	0	0	0	0
0	0	0	0	0	0	0	0	0	0	0	0	0	0	0	0	0	0	0	0	0	0	0	0	0	0	0	0	0	0	0	0	0	0	0	0	0	0	0	0	0	0	0	0	0	0	0	0	0	0
0	0	0	0	0	0	0	0	0	0	0	0	0	0	0	0	0	0	0	0	0	0	0	0	0	0	0	0	0	0	0	0	0	0	0	0	0	0	0	0	0	0	0	0	0	0	0	0	0	0
0	0	0	0	0	0	0	0	0	0	0	0	0	0	0	0	0	0	0	0	0	0	0	0	0	0	0	0	0	0	0	0	0	0	0	0	0	0	0	0	0	0	0	0	0	0	0	0	0	0
0	0	0	0	0	0	0	0	0	0	0	0	0	0	0	0	0	0	0	0	0	0	0	0	0	0	0	0	0	0	0	0	0	0	0	0	0	0	0	0	0	0	0	0	0	0	0	0	0	0
0	0	0	0	0	0	0	0	0	0	0	0	0	0	0	0	0	0	0	0	0	0	0	0	0	0	0	0	0	0	0	0	0	0	0	0	0	0	0	0	0	0	0	0	0	0	0	0	0	0
0	0	0	0	0	0	0	0	0	0	0	0	0	0	0	0	0	0	0	0	0	0	0	0	0	0	0	0	0	0	0	0	0	0	0	0	0	0	0	0	0	0	0	0	0	0	0	0	0	0
0	0	0	0	0	0	0	0	0	0	0	0	0	0	0	0	0	0	0	0	0	0	0	0	0	0	0	0	0	0	0	0	0	0	0	0	0	0	0	0	0	0	0	0	0	0	0	0	0	0
0	0	0	0	0	0	0	0	0	0	0	0	0	0	0	0	0	0	0	0	0	0	0	0	0	0	0	0	0	0	0	0	0	0	0	0	0	0	0	0	0	0	0	0	0	0	0	0	0	0
0	0	0	0	0	0	0	0	0	0	0	0	0	0	0	0	0	0	0	0	0	0	0	0	0	0	0	0	0	0	0	0	0	0	0	0	0	0	0	0	0	0	0	0	0	0	0	0	0	0
0	0	0	0	0	0	0	0	0	0	0	0	0	0	0	0	0	0	0	0	0	0	0	0	0	0	0	0	0	0	0	0	0	0	0	0	0	0	0	0	0	0	0	0	0	0	0	0	0	0
0	0	0	0	0	0	0	0	0	0	0	0	0	0	0	0	0	0	0	0	0	0	0	0	0	0	0	0	0	0	0	0	0	0	0	0	0	0	0	0	0	0	0	0	0	0	0	0	0	0
0	0	0	0	0	0	0	0	0	0	0	0	0	0	0	0	0	0	0	0	0	0	0	0	0	0	0	0	0	0	0	0	0	0	0	0	0	0	0	0	0	0	0	0	0	0	0	0	0	0
0	0	0	0	0	0	0	0	0	0	0	0	0	0	0	0	0	0	0	0	0	0	0	0	0	0	0	0	0	0	0	0	0	0	0	0	0	0	0	0	0	0	0	0	0	0	0	0	0	0
0	0	0	0	0	0	0	0	0	0	0	0	0	0	0	0	0	0	0	0	0	0	0	0	0	0	0	0	0	0	0	0	0	0	0	0	0	0	0	0	0	0	0	0	0	0	0	0	0	0
0	0	0	0	0	0	0	0	0	0	0	0	0	0	0	0	0	0	0	0	0	0	0	0	0	0	0	0	0	0	0	0	0	0	0	0	0	0	0	0	0	0	0	0	0	0	0	0	0	0
0	0	0	0	0	0	0	0	0	0	0	0	0	0	0	0	0	0	0	0	0	0	0	0	0	0	0	0	0	0	0	0	0	0	0	0	0	0	0	0	0	0	0	0	0	0	0	0	0	0
0	0	0	0	0	0	0	0	0	0	0	0	0	0	0	0	0	0	0	0	0	0	0	0	0	0	0	0	0	0	0	0	0	0	0	0	0	0	0	0	0	0	0	0	0	0	0	0	0	0
0	0	0	0	0	0	0	0	0	0	0	0	0	0	0	0	0	0	0	0	0	0	0	0	0	0	0	0	0	0	0	0	0	0	0	0	0	0	0	0	0	0	0	0	0	0	0	0	0	0
0	0	0	0	0	0	0	0	0	0	0	0	0	0	0	0	0	0	0	0	0	0	0	0	0	0	0	0	0	0	0	0	0	0	0	0	0	0	0	0	0	0	0	0	0	0	0	0	0	0
0	0	0	0	0	0	0	0	0	0	0	0	0	0	0	0	0	0	0	0	0	0	0	0	0	0	0	0	0	0	0	0	0	0	0	0	0	0	0	0	0	0	0	0	0	0	0	0	0	0
0	0	0	0	0	0	0	0	0	0	0	0	0	0	0	0	0	0	0	0	0	0	0	0	0	0	0	0	0	0	0	0	0	0	0	0	0	0	0	0	0	0	0	0	0	0	0	0	0	0
0	0	0	0	0	0	0	0	0	0	0	0	0	0	0	0	0	0	0	0	0	0	0	0	0	0	0	0	0	0	0	0	0	0	0	0	0	0	0	0	0	0	0	0	0	0	0	0	0	0
0	0	0	0	0	0	0	0	0	0	0	0	0	0	0	0	0	0	0	0	0	0	0	0	0	0	0	0	0	0	0	0	0	0	0	0	0	0	0	0	0	0	0	0	0	0	0	0	0	0
0	0	0	0	0	0	0	0	0	0	0	0	0	0	0	0	0	0	0	0	0	0	0	0	0	0	0	0	0	0	0	0	0	0	0	0	0	0	0	0	0	0	0	0	0	0	0	0	0	0
0	0	0	0	0	0	0	0	0	0	0	0	0	0	0	0	0	0	0	0	0	0	0	0	0	0	0	0	0	0	0	0	0	0	0	0	0	0	0	0	0	0	0	0	0	0	0	0	0	0
0	0	0	0	0	0	0	0	0	0	0	0	0	0	0	0	0	0	0	0	0	0	0	0	0	0	0	0	0	0	0	0	0	0	0	0	0	0	0	0	0	0	0	0	0	0	0	0	0	0
0	0	0	0	0	0	0	0	0	0	0	0	0	0	0	0	0	0	0	0	0	0	0	0	0	0	0	0	0	0	0	0	0	0	0	0	0	0	0	0	0	0	0	0	0	0	0	0	0	0
0	0	0	0	0	0	0	0	0	0	0	0	0	0	0	0	0	0	0	0	0	0	0	0	0	0	0	0	0	0	0	0	0	0	0	0	0	0	0	0	0	0	0	0	0	0	0	0	0	0
0	0	0	0	0	0	0	0	0	0	0	0	0	0	0	0	0	0	0	0	0	0	0	0	0	0	0	0	0	0	0	0	0	0	0	0	0	0	0	0	0	0	0	0	0	0	0	0	0	0
0	0	0	0	0	0	0	0	0	0	0	0	0	0	0	0	0	0	0	0	0	0	0	0	0	0	0	0	0	0	0	0	0	0	0	0	0	0	0	0	0	0	0	0	0	0	0	0	0	0
0	0	0	0	0	0	0	0	0	0	0	0	0	0	0	0	0	0	0	0	0	0	0	0	0	0	0	0	0	0	0	0	0	0	0	0	0	0	0	0	0	0	0	0	0	0	0	0	0	0
0	0	0	0	0	0	0	0	0	0	0	0	0	0	0	0	0	0	0	0	0	0	0	0	0	0	0	0	0	0	0	0	0	0	0	0	0	0	0	0	0	0	0	0	0	0	0	0	0	0
0	0	0	0	0	0	0	0	0	0	0	0	0	0	0	0	0	0	0	0	0	0	0	0	0	0	0	0	0	0	0	0	0	0	0	0	0	0	0	0	0	0	0	0	0	0	0	0	0	0
0	0	0	0	0	0	0	0	0	0	0	0	0	0	0	0	0	0	0	0	0	0	0	0	0	0	0	0	0	0	0	0	0	0	0	0	0	0	0	0	0	0	0	0	0	0	0	0	0	0
0	0	0	0	0	0	0	0	0	0	0	0	0	0	0	0	0	0	0	0	0	0	0	0	0	0	0	0	0	0	0	0	0	0	0	0	0	0	0	0	0	0	0	0	0	0	0	0	0	0
0	0	0	0	0	0	0	0	0	0	0	0	0	0	0	0	0	0	0	0	0	0	0	0	0	0	0	0	0	0	0	0	0	0	0	0	0	0	0	0	0	0	0	0	0	0	0	0	0	0
0	0	0	0	0	0	0	0	0	0	0	0	0	0	0	0	0	0	0	0	0	0	0	0	0	0	0	0	0	0	0	0	0	0	0	0	0	0	0	0	0	0	0	0	0	0	0	0	0	0
0	0	0	0	0	0	0	0	0	0	0	0	0	0	0	0	0	0	0	0	0	0	0	0	0	0	0	0	0	0	0	0	0	0	0	0	0	0	0	0	0	0	0	0	0	0	0	0	0	0
0	0	0	0	0	0	0	0	0	0	0	0	0	0	0	0	0	0	0	0	0	0	0	0	0	0	0	0	0	0	0	0	0	0	0	0	0	0	0	0	0	0	0	0	0	0	0	0	0	0
0	0	0	0	0	0	0	0	0	0	0	0	0	0	0	0	0	0	0	0	0	0	0	0	0	0	0	0	0	0	0	0	0	0	0	0	0	0	0	0	0	0	0	0	0	0	0	0	0	0
0	0	0	0	0	0	0	0	0	0	0	0	0	0	0	0	0	0	0	0	0	0	0	0	0	0	0	0	0	0	0	0	0	0	0	0	0	0	0	0	0	0	0	0	0	0	0	0	0	0
0	0	0	0	0	0	0	0	0	0	0	0	0	0	0	0	0	0	0	0	0	0	0	0	0	0	0	0	0	0	0	0	0	0	0	0	0	0	0	0	0	0	0	0	0	0	0	0	0	0
0	0	0	0	0	0	0	0	0	0	0	0	0	0	0	0	0	0	0	0	0	0	0	0	0	0	0	0	0	0	0	0	0	0	0	0	0	0	0	0	0	0	0	0	0	0	0	0	0	0
0	0	0	0	0	0	0	0	0	0	0	0	0	0	0	0	0	0	0	0	0	0	0	0	0	0	0	0	0	0	0	0	0	0	0	0	0	0	0	0	0	0	0	0	0	0	0	0	0	0
0	0	0	0	0	0	0	0	0	0	0	0	0	0	0	0	0	0	0	0	0	0	0	0	0	0	0	0	0	0	0	0	0	0	0	0	0	0	0	0	0	0	0	0	0	0	0	0	0	0
0	0	0	0	0	0	0	0	0	0	0	0	0	0	0	0	0	0	0	0	0	0	0	0	0	0	0	0	0	0	0	0	0	0	0	0	0	0	0	0	0	0	0	0	0	0	0	0	0	0
0	0	0	0	0	0	0	0	0	0	0	0	0	0	0	0	0	0	0	0	0	0	0	0	0	0	0	0	0	0	0	0	0	0	0	0	0	0	0	0	0	0	0	0	0	0	0	0	0	0
0	0	0	0	0	0	0	0	0	0	0	0	0	0	0	0	0	0	0	0	0	0	0	0	0	0	0	0	0	0	0	0	0	0	0	0	0	0	0	0	0	0	0	0	0	0	0	0	0	0
0	0	0	0	0	0	0	0	0	0	0	0	0	0	0	0	0	0	0	0	0	0	0	0	0	0	0	0	0	0	0	0	0	0	0	0	0	0	0	0	0	0	0	0	0	0	0	0	0	0
0	0	0	0	0	0	0	0	0	0	0	0	0	0	0	0	0	0	0	0	0	0	0	0	0	0	0	0	0	0	0	0	0	0	0	0	0	0	0	0	0	0	0	0	0	0	0	0	0	0
0	0	0	0	0	0	0	0	0	0	0	0	0	0	0	0	0	0	0	0	0	0	0	0	0	0	0	0	0	0	0	0	0	0	0	0	0	0	0	0	0	0	0	0	0	0	0	0	0	0
0	0	0	0	0	0	0	0	0	0	0	0	0	0	0	0	0	0	0	0	0	0	0	0	0	0	0	0	0	0	0	0	0	0	0	0	0	0	0	0	0	0	0	0	0	0	0	0	0	0
0	0	0	0	0	0	0	0	0	0	0	0	0	0	0	0	0	0	0	0	0	0	0	0	0	0	0	0	0	0	0	0	0	0	0	0	0	0	0	0	0	0	0	0	0	0	0	0	0	0
0	0	0	0	0	0	0	0	0	0	0	0	0	0	0	0	0	0	0	0	0	0	0	0	0	0	0	0	0	0	0	0	0	0	0	0	0	0	0	0	0	0	0	0	0	0	0	0	0	0
0	0	0	0	0	0	0	0	0	0	0	0	0	0	0	0	0	0	0	0	0	0	0	0	0	0	0	0	0	0	0	0	0	0	0	0	0	0	0	0	0	0	0	0	0	0	0	0	0	0
0	0	0	0	0	0	0	0	0	0	0	0	0	0	0	0	0	0	0	0	0	0	0	0	0	0	0	0	0	0	0	0	0	0	0	0	0	0	0	0	0	0	0	0	0	0	0	0	0	0
0	0	0	0	0	0	0	0	0	0	0	0	0	0	0	0	0	0	0	0	0	0	0	0	0	0	0	0	0	0	0	0	0	0	0	0	0	0	0	0	0	0	0	0	0	0	0	0	0	0
0	0	0	0	0	0	0	0	0	0	0	0	0	0	0	0	0	0	0	0	0	0	0	0	0	0	0	0	0	0	0	0	0	0	0	0	0	0	0	0	0	0	0	0	0	0	0	0	0	0
0	0	0	0	0	0	0	0	0	0	0	0	0	0	0	0	0	0	0	0	0	0	0	0	0	0	0	0	0	0	0	0	0	0	0	0	0	0	0	0	0	0	0	0	0	0	0	0	0	0
0	0	0	0	0	0	0	0	0	0	0	0	0	0	0	0	0	0	0	0	0	0	0	0	0	0	0	0	0	0	0	0	0	0	0	0	0	0	0	0	0	0	0	0	0	0	0	0	0	0
0	0	0	0	0	0	0	0	0	0	0	0	0	0	0	0	0	0	0	0	0	0	0	0	0	0	0	0	0	0	0	0	0	0	0	0	0	0	0	0	0	0	0	0	0	0	0	0	0	0
0	0	0	0	0	0	0	0	0	0	0	0	0	0	0	0	0	0	0	0	0	0	0	0	0	0	0	0	0	0	0	0	0	0	0	0	0	0	0	0	0	0	0	0	0	0	0	0	0	0
0	0	0	0	0	0	0	0	0	0	0	0	0	0	0	0	0	0	0	0	0	0	0	0	0	0	0	0	0	0	0	0	0	0	0	0	0	0	0	0	0	0	0	0	0	0	0	0	0	0
0	0	0	0	0	0	0	0	0	0	0	0	0	0	0	0	0	0	0	0	0	0	0	0	0	0	0	0	0	0	0	0	0	0	0	0	0	0	0	0	0	0	0	0	0	0	0	0	0	0
0	0	0	0	0	0	0	0	0	0	0	0	0	0	0	0	0	0	0	0	0	0	0	0	0	0	0	0	0	0	0	0	0	0	0	0	0	0	0	0	0	0	0	0	0	0	0	0	0	0
0	0	0	0	0	0	0	0	0	0	0	0	0	0	0	0	0	0	0	0	0	0	0	0	0	0	0	0	0	0	0	0	0	0	0	0	0	0	0	0	0	0	0	0	0	0	0	0	0	0
0	0	0	0	0	0	0	0	0	0	0	0	0	0	0	0	0	0	0	0	0	0	0	0	0	0	0	0	0	0	0	0	0	0	0	0	0	0	0	0	0	0	0	0	0	0	0	0	0	0
0	0	0	0	0	0	0	0	0	0	0	0	0	0	0	0	0	0	0	0	0	0	0	0	0	0	0	0	0	0	0	0	0	0	0	0	0	0	0	0	0	0	0	0	0	0	0	0	0	0
0	0	0	0	0	0	0	0	0	0	0	0	0	0	0	0	0	0	0	0	0	0	0	0	0	0	0	0	0	0	0	0	0	0	0	0	0	0	0	0	0	0	0	0	0	0	0	0	0	0
0	0	0	0	0	0	0	0	0	0	0	0	0	0	0	0	0	0	0	0	0	0	0	0	0	0	0	0	0	0	0	0	0	0	0	0	0	0	0	0	0	0	0	0	0	0	0	0	0	0
0	0	0	0	0	0	0	0	0	0	0	0	0	0	0	0	0	0	0	0	0	0	0	0	0	0	0	0	0	0	0	0	0	0	0	0	0	0	0	0	0	0	0	0	0	0	0	0	0	0
0	0	0	0	0	0	0	0	0	0	0	0	0	0	0	0	0	0	0	0	0	0	0	0	0	0	0	0	0	0	0	0	0	0	0	0	0	0	0	0	0	0	0	0	0	0	0	0	0	0
0	0	0	0	0	0	0	0	0	0	0	0	0	0	0	0	0	0	0	0	0	0	0	0	0	0	0	0	0	0	0	0	0	0	0	0	0	0	0	0	0	0	0	0	0	0	0	0	0	0
0	0	0	0	0	0	0	0	0	0	0	0	0	0	0	0	0	0	0	0	0	0	0	0	0	0	0	0	0	0	0	0	0	0	0	0	0	0	0	0	0	0	0	0	0	0	0	0	0	0
0	0	0	0	0	0	0	0	0	0	0	0	0	0	0	0	0	0	0	0	0	0	0	0	0	0	0	0	0	0	0	0	0	0	0	0	0	0	0	0	0	0	0	0	0	0	0	0	0	0
0	0	0	0	0	0	0	0	0	0	0	0	0	0	0	0	0	0	0	0	0	0	0	0	0	0	0	0	0	0	0	0	0	0	0	0	0	0	0	0	0	0	0	0	0	0	0	0	0	0
0	0	0	0	0	0	0	0	0	0	0	0	0	0	0	0	0	0	0	0	0	0	0	0	0	0	0	0	0	0	0	0	0	0	0	0	0	0	0	0	0	0	0	0	0	0	0	0	0	0
0	0	0	0	0	0	0	0	0	0	0	0	0	0	0	0	0	0	0	0	0	0	0	0	0	0	0	0	0	0	0	0	0	0	0	0	0	0	0	0	0	0	0	0	0	0	0	0	0	0
0	0	0	0	0	0	0	0	0	0	0	0	0	0	0	0	0	0	0	0	0	0	0	0	0	0	0	0	0	0	0	0	0	0	0	0	0	0	0	0	0	0	0	0	0	0	0	0	0	0
0	0	0	0	0	0	0	0	0	0	0	0	0	0	0	0	0	0	0	0	0	0	0	0	0	0	0	0	0	0	0	0	0	0	0	0	0	0	0	0	0	0	0	0	0	0	0	0	0	0
0	0	0	0	0	0	0	0	0	0	0	0	0	0	0	0	0	0	0	0	0	0	0	0	0	0	0	0	0	0	0	0	0	0	0	0	0	0	0	0	0	0	0	0	0	0	0	0	0	0
0	0	0	0	0	0	0	0	0	0	0	0	0	0	0	0	0	0	0	0	0	0	0	0	0	0	0	0	0	0	0	0	0	0	0	0	0	0	0	0	0	0	0	0	0	0	0	0	0	0
0	0	0	0	0	0	0	0	0	0	0	0	0	0	0	0	0	0	0	0	0	0	0	0	0	0	0	0	0	0	0	0	0	0	0	0	0	0	0	0	0	0	0	0	0	0	0	0	0	0
0	0	0	0	0	0	0	0	0	0	0	0	0	0	0	0	0	0	0	0	0	0	0	0	0	0	0	0	0	0	0	0	0	0	0	0	0	0	0	0	0	0	0	0	0	0	0	0	0	0
0	0	0	0	0	0	0	0	0	0	0	0	0	0	0	0	0	0	0	0	0	0	0	0	0	0	0	0	0	0	0	0	0	0	0	0	0	0	0	0	0	0	0	0	0	0	0	0	0	0
0	0	0	0	0	0	0	0	0	0	0	0	0	0	0	0	0	0	0	0	0	0	0	0	0	0	0	0	0	0	0	0	0	0	0	0	0	0	0	0	0	0	0	0	0	0	0	0	0	0
0	0	0	0	0	0	0	0	0	0	0	0	0	0	0	0	0	0	0	0	0	0	0	0	0	0	0	0	0	0	0	0	0	0	0	0	0	0	0	0	0	0	0	0	0	0	0	0	0	0
0	0	0	0	0	0	0	0	0	0	0	0	0	0	0	0	0	0	0	0	0	0	0	0	0	0	0	0	0	0	0	0	0	0	0	0	0	0	0	0	0	0	0	0	0	0	0	0	0	0
0	0	0	0	0	0	0	0	0	0	0	0	0	0	0	0	0	0	0	0	0	0	0	0	0	0	0	0	0	0	0	0	0	0	0	0	0	0	0	0	0	0	0	0	0	0	0	0	0	0
0	0	0	0	0	0	0	0	0	0	0	0	0	0	0	0	0	0	0	0	0	0	0	0	0	0	0	0	0	0	0	0	0	0	0	0	0	0	0	0	0	0	0	0	0	0	0	0	0	0
0	0	0	0	0	0	0	0	0	0	0	0	0	0	0	0	0	0	0	0	0	0	0	0	0	0	0	0	0	0	0	0	0	0	0	0	0	0	0	0	0	0	0	0	0	0	0	0	0	0
0	0	0	0	0	0	0	0	0	0	0	0	0	0	0	0	0	0	0	0	0	0	0	0	0	0	0	0	0	0	0	0	0	0	0	0	0	0	0	0	0	0	0	0	0	0	0	0	0	0
0	0	0	0	0	0	0	0	0	0	0	0	0	0	0	0	0	0	0	0	0	0	0	0	0	0	0	0	0	0	0	0	0	0	0	0	0	0	0	0	0	0	0	0	0	0	0	0	0	0
0	0	0	0	0	0	0	0	0	0	0	0	0	0	0	0	0	0	0	0	0	0	0	0	0	0	0	0	0	0	0	0	0	0	0	0	0	0	0	0	0	0	0	0	0	0	0	0	0	0
0	0	0	0	0	0	0	0	0	0	0	0	0	0	0	0	0	0	0	0	0	0	0	0	0	0	0	0	0	0	0	0	0	0	0	0	0	0	0	0	0	0	0	0	0	0	0	0	0	0
0	0	0	0	0	0	0	0	0	0	0	0	0	0	0	0	0	0	0	0	0	0	0	0	0	0	0	0	0	0	0	0	0	0	0	0	0	0	0	0	0	0	0	0	0	0	0	0	0	0
0	0	0	0	0	0	0	0	0	0	0	0	0	0	0	0	0	0	0	0	0	0	0	0	0	0	0	0	0	0	0	0	0	0	0	0	0	0	0	0	0	0	0	0	0	0	0	0	0	0
0	0	0	0	0	0	0	0	0	0	0	0	0	0	0	0	0	0	0	0	0	0	0	0	0	0	0	0	0	0	0	0	0	0	0	0	0	0	0	0	0	0	0	0	0	0	0	0	0	0
0	0	0	0	0	0	0	0	0	0	0	0	0	0	0	0	0	0	0	0	0	0	0	0	0	0	0	0	0	0	0	0	0	0	0	0	0	0	0	0	0	0	0	0	0	0	0	0	0	0
0	0	0	0	0	0	0	0	0	0	0	0	0	0	0	0	0	0	0	0	0	0	0	0	0	0	0	0	0	0	0	0	0	0	0	0	0	0	0	0	0	0	0	0	0	0	0	0	0	0
0	0	0	0	0	0	0	0	0	0	0	0	0	0	0	0	0	0	0	0	0	0	0	0	0	0	0	0	0	0	0	0	0	0	0	0	0	0	0	0	0	0	0	0	0	0	0	0	0	0
0	0	0	0	0	0	0	0	0	0	0	0	0	0	0	0	0	0	0	0	0	0	0	0	0	0	0	0	0	0	0	0	0	0	0	0	0	0	0	0	0	0	0	0	0	0	0	0	0	0
0	0	0	0	0	0	0	0	0	0	0	0	0	0	0	0	0	0	0	0	0	0	0	0	0	0	0	0	0	0	0	0	0	0	0	0	0	0	0	0	0	0	0	0	0	0	0	0	0	0
0	0	0	0	0	0	0	0	0	0	0	0	0	0	0	0	0	0	0	0	0	0	0	0	0	0	0	0	0	0	0	0	0	0	0	0	0	0	0	0	0	0	0	0	0	0	0	0	0	0
0	0	0	0	0	0	0	0	0	0	0	0	0	0	0	0	0	0	0	0	0	0	0	0	0	0	0	0	0	0	0	0	0	0	0	0	0	0	0	0	0	0	0	0	0	0	0	0	0	0
0	0	0	0	0	0	0	0	0	0	0	0	0	0	0	0	0	0	0	0	0	0	0	0	0	0	0	0	0	0	0	0	0	0	0	0	0	0	0	0	0	0	0	0	0	0	0	0	0	0
0	0	0	0	0	0	0	0	0	0	0	0	0	0	0	0	0	0	0	0	0	0	0	0	0	0	0	0	0	0	0	0	0	0	0	0	0	0	0	0	0	0	0	0	0	0	0	0	0	0
0	0	0	0	0	0	0	0	0	0	0	0	0	0	0	0	0	0	0	0	0	0	0	0	0	0	0	0	0	0	0	0	0	0	0	0	0	0	0	0	0	0	0	0	0	0	0	0	0	0
0	0	0	0	0	0	0	0	0	0	0	0	0	0	0	0	0	0	0	0	0	0	0	0	0	0	0	0	0	0	0	0	0	0	0	0	0	0	0	0	0	0	0	0	0	0	0	0	0	0
0	0	0	0	0	0	0	0	0	0	0	0	0	0	0	0	0	0	0	0	0	0	0	0	0	0	0	0	0	0	0	0	0	0	0	0	0	0	0	0	0	0	0	0	0	0	0	0	0	0
0	0	0	0	0	0	0	0	0	0	0	0	0	0	0	0	0	0	0	0	0	0	0	0	0	0	0	0	0	0	0	0	0	0	0	0	0	0	0	0	0	0	0	0	0	0	0	0	0	0
0	0	0	0	0	0	0	0	0	0	0	0	0	0	0	0	0	0	0	0	0	0	0	0	0	0	0	0	0	0	0	0	0	0	0	0	0	0	0	0	0	0	0	0	0	0	0	0	0	0
0	0	0	0	0	0	0	0	0	0	0	0	0	0	0	0	0	0	0	0	0	0	0	0	0	0	0	0	0	0	0	0	0	0	0	0	0	0	0	0	0	0	0	0	0	0	0	0	0	0
0	0	0	0	0	0	0	0	0	0	0	0	0	0	0	0	0	0	0	0	0	0	0	0	0	0	0	0	0	0	0	0	0	0	0	0	0	0	0	0	0	0	0	0	0	0	0	0	0	0
0	0	0	0	0	0	0	0	0	0	0	0	0	0	0	0	0	0	0	0	0	0	0	0	0	0	0	0	0	0	0	0	0	0	0	0	0	0	0	0	0	0	0	0	0	0	0	0	0	0
0	0	0	0	0	0	0	0	0	0	0	0	0	0	0	0	0	0	0	0	0	0	0	0	0	0	0	0	0	0	0	0	0	0	0	0	0	0	0	0	0	0	0	0	0	0	0	0	0	0
0	0	0	0	0	0	0	0	0	0	0	0	0	0	0	0	0	0	0	0	0	0	0	0	0	0	0	0	0	0	0	0	0	0	0	0	0	0	0	0	0	0	0	0	0	0	0	0	0	0
0	0	0	0	0	0	0	0	0	0	0	0	0	0	0	0	0	0	0	0	0	0	0	0	0	0	0	0	0	0	0	0	0	0	0	0	0	0	0	0	0	0	0	0	0	0	0	0	0	0
0	0	0	0	0	0	0	0	0	0	0	0	0	0	0	0	0	0	0	0	0	0	0	0	0	0	0	0	0	0	0	0	0	0	0	0	0	0	0	0	0	0	0	0	0	0	0	0	0	0
0	0	0	0	0	0	0	0	0	0	0	0	0	0	0	0	0	0	0	0	0	0	0	0	0	0	0	0	0	0	0	0	0	0	0	0	0	0	0	0	0	0	0	0	0	0	0	0	0	0
0	0	0	0	0	0	0	0	0	0	0	0	0	0	0	0	0	0	0	0	0	0	0	0	0	0	0	0	0	0	0	0	0	0	0	0	0	0	0	0	0	0	0	0	0	0	0	0	0	0
0	0	0	0	0	0	0	0	0	0	0	0	0	0	0	0	0	0	0	0	0	0	0	0	0	0	0	0	0	0	0	0	0	0	0	0	0	0	0	0	0	0	0	0	0	0	0	0	0	0
0	0	0	0	0	0	0	0	0	0	0	0	0	0	0	0	0	0	0	0	0	0	0	0	0	0	0	0	0	0	0	0	0	0	0	0	0	0	0	0	0	0	0	0	0	0	0	0	0	0
0	0	0	0	0	0	0	0	0	0	0	0	0	0	0	0	0	0	0	0	0	0	0	0	0	0	0	0	0	0	0	0	0	0	0	0	0	0	0	0	0	0	0	0	0	0	0	0	0	0
0	0	0	0	0	0	0	0	0	0	0	0	0	0	0	0	0	0	0	0	0	0	0	0	0	0	0	0	0	0	0	0	0	0	0	0	0	0	0	0	0	0	0	0	0	0	0	0	0	0
0	0	0	0	0	0	0	0	0	0	0	0	0	0	0	0	0	0	0	0	0	0	0	0	0	0	0	0	0	0	0	0	0	0	0	0	0	0	0	0	0	0	0	0	0	0	0	0	0	0
0	0	0	0	0	0	0	0	0	0	0	0	0	0	0	0	0	0	0	0	0	0	0	0	0	0	0	0	0	0	0	0	0	0	0	0	0	0	0	0	0	0	0	0	0	0	0	0	0	0
0	0	0	0	0	0	0	0	0	0	0	0	0	0	0	0	0	0	0	0	0	0	0	0	0	0	0	0	0	0	0	0	0	0	0	0	0	0	0	0	0	0	0	0	0	0	0	0	0	0
0	0	0	0	0	0	0	0	0	0	0	0	0	0	0	0	0	0	0	0	0	0	0	0	0	0	0	0	0	0	0	0	0	0	0	0	0	0	0	0	0	0	0	0	0	0	0	0	0	0
0	0	0	0	0	0	0	0	0	0	0	0	0	0	0	0	0	0	0	0	0	0	0	0	0	0	0	0	0	0	0	0	0	0	0	0	0	0	0	0	0	0	0	0	0	0	0	0	0	0
0	0	0	0	0	0	0	0	0	0	0	0	0	0	0	0	0	0	0	0	0	0	0	0	0	0	0	0	0	0	0	0	0	0	0	0	0	0	0	0	0	0	0	0	0	0	0	0	0	0
0	0	0	0	0	0	0	0	0	0	0	0	0	0	0	0	0	0	0	0	0	0	0	0	0	0	0	0	0	0	0	0	0	0	0	0	0	0	0	0	0	0	0	0	0	0	0	0	0	0
0	0	0	0	0	0	0	0	0	0	0	0	0	0	0	0	0	0	0	0	0	0	0	0	0	0	0	0	0	0	0	0	0	0	0	0	0	0	0	0	0	0	0	0	0	0	0	0	0	0
0	0	0	0	0	0	0	0	0	0	0	0	0	0	0	0	0	0	0	0	0	0	0	0	0	0	0	0	0	0	0	0	0	0	0	0	0	0	0	0	0	0	0	0	0	0	0	0	0	0
0	0	0	0	0	0	0	0	0	0	0	0	0	0	0	0	0	0	0	0	0	0	0	0	0	0	0	0	0	0	0	0	0	0	0	0	0	0	0	0	0	0	0	0	0	0	0	0	0	0
0	0	0	0	0	0	0	0	0	0	0	0	0	0	0	0	0	0	0	0	0	0	0	0	0	0	0	0	0	0	0	0	0	0	0	0	0	0	0	0	0	0	0	0	0	0	0	0	0	0
0	0	0	0	0	0	0	0	0	0	0	0	0	0	0	0	0	0	0	0	0	0	0	0	0	0	0	0	0	0	0	0	0	0	0	0	0	0	0	0	0	0	0	0	0	0	0	0	0	0
0	0	0	0	0	0	0	0	0	0	0	0	0	0	0	0	0	0	0	0	0	0	0	0	0	0	0	0	0	0	0	0	0	0	0	0	0	0	0	0	0	0	0	0	0	0	0	0	0	0
0	0	0	0	0	0	0	0	0	0	0	0	0	0	0	0	0	0	0	0	0	0	0	0	0	0	0	0	0	0	0	0	0	0	0	0	0	0	0	0	0	0	0	0	0	0	0	0	0	0
0	0	0	0	0	0	0	0	0	0	0	0	0	0	0	0	0	0	0	0	0	0	0	0	0	0	0	0	0	0	0	0	0	0	0	0	0	0	0	0	0	0	0	0	0	0	0	0	0	0
0	0	0	0	0	0	0	0	0	0	0	0	0	0	0	0	0	0	0	0	0	0	0	0	0	0	0	0	0	0	0	0	0	0	0	0	0	0	0	0	0	0	0	0	0	0	0	0	0	0
0	0	0	0	0	0	0	0	0	0	0	0	0	0	0	0	0	0	0	0	0	0	0	0	0	0	0	0	0	0	0	0	0	0	0	0	0	0	0	0	0	0	0	0	0	0	0	0	0	0
0	0	0	0	0	0	0	0	0	0	0	0	0	0	0	0	0	0	0	0	0	0	0	0	0	0	0	0	0	0	0	0	0	0	0	0	0	0	0	0	0	0	0	0	0	0	0	0	0	0
0	0	0	0	0	0	0	0	0	0	0	0	0	0	0	0	0	0	0	0	0	0	0	0	0	0	0	0	0	0	0	0	0	0	0	0	0	0	0	0	0	0	0	0	0	0	0	0	0	0
0	0	0	0	0	0	0	0	0	0	0	0	0	0	0	0	0	0	0	0	0	0	0	0	0	0	0	0	0	0	0	0	0	0	0	0	0	0	0	0	0	0	0	0	0	0	0	0	0	0
0	0	0	0	0	0	0	0	0	0	0	0	0	0	0	0	0	0	0	0	0	0	0	0	0	0	0	0	0	0	0	0	0	0	0	0	0	0	0	0	0	0	0	0	0	0	0	0	0	0
0	0	0	0	0	0	0	0	0	0	0	0	0	0	0	0	0	0	0	0	0	0	0	0	0	0	0	0	0	0	0	0	0	0	0	0	0	0	0	0	0	0	0	0	0	0	0	0	0	0
0	0	0	0	0	0	0	0	0	0	0	0	0	0	0	0	0	0	0	0	0	0	0	0	0	0	0	0	0	0	0	0	0	0	0	0	0	0	0	0	0	0	0	0	0	0	0	0	0	0
0	0	0	0	0	0	0	0	0	0	0	0	0	0	0	0	0	0	0	0	0	0	0	0	0	0	0	0	0	0	0	0	0	0	0	0	0	0	0	0	0	0	0	0	0	0	0	0	0	0
0	0	0	0	0	0	0	0	0	0	0	0	0	0	0	0	0	0	0	0	0	0	0	0	0	0	0	0	0	0	0	0	0	0	0	0	0	0	0	0	0	0	0	0	0	0	0	0	0	0
0	0	0	0	0	0	0	0	0	0	0	0	0	0	0	0	0	0	0	0	0	0	0	0	0	0	0	0	0	0	0	0	0	0	0	0	0	0	0	0	0	0	0	0	0	0	0	0	0	0
0	0	0	0	0	0	0	0	0	0	0	0	0	0	0	0	0	0	0	0	0	0	0	0	0	0	0	0	0	0	0	0	0	0	0	0	0	0	0	0	0	0	0	0	0	0	0	0	0	0
0	0	0	0	0	0	0	0	0	0	0	0	0	0	0	0	0	0	0	0	0	0	0	0	0	0	0	0	0	0	0	0	0	0	0	0	0	0	0	0	0	0	0	0	0	0	0	0	0	0
0	0	0	0	0	0	0	0	0	0	0	0	0	0	0	0	0	0	0	0	0	0	0	0	0	0	0	0	0	0	0	0	0	0	0	0	0	0	0	0	0	0	0	0	0	0	0	0	0	0
0	0	0	0	0	0	0	0	0	0	0	0	0	0	0	0	0	0	0	0	0	0	0	0	0	0	0	0	0	0	0	0	0	0	0	0	0	0	0	0	0	0	0	0	0	0	0	0	0	0
0	0	0	0	0	0	0	0	0	0	0	0	0	0	0	0	0	0	0	0	0	0	0	0	0	0	0	0	0	0	0	0	0	0	0	0	0	0	0	0	0	0	0	0	0	0	0	0	0	0
0	0	0	0	0	0	0	0	0	0	0	0	0	0	0	0	0	0	0	0	0	0	0	0	0	0	0	0	0	0	0	0	0	0	0	0	0	0	0	0	0	0	0	0	0	0	0	0	0	0
0	0	0	0	0	0	0	0	0	0	0	0	0	0	0	0	0	0	0	0	0	0	0	0	0	0	0	0	0	0	0	0	0	0	0	0	0	0	0	0	0	0	0	0	0	0	0	0	0	0
0	0	0	0	0	0	0	0	0	0	0	0	0	0	0	0	0	0	0	0	0	0	0	0	0	0	0	0	0	0	0	0	0	0	0	0	0	0	0	0	0	0	0	0	0	0	0	0	0	0
0	0	0	0	0	0	0	0	0	0	0	0	0	0	0	0	0	0	0	0	0	0	0	0	0	0	0	0	0	0	0	0	0	0	0	0	0	0	0	0	0	0	0	0	0	0	0	0	0	0
0	0	0	0	0	0	0	0	0	0	0	0	0	0	0	0	0	0	0	0	0	0	0	0	0	0	0	0	0	0	0	0	0	0	0	0	0	0	0	0	0	0	0	0	0	0	0	0	0	0
0	0	0	0	0	0	0	0	0	0	0	0	0	0	0	0	0	0	0	0	0	0	0	0	0	0	0	0	0	0	0	0	0	0	0	0	0	0	0	0	0	0	0	0	0	0	0	0	0	0
0	0	0	0	0	0	0	0	0	0	0	0	0	0	0	0	0	0	0	0	0	0	0	0	0	0	0	0	0	0	0	0	0	0	0	0	0	0	0	0	0	0	0	0	0	0	0	0	0	0
0	0	0	0	0	0	0	0	0	0	0	0	0	0	0	0	0	0	0	0	0	0	0	0	0	0	0	0	0	0	0	0	0	0	0	0	0	0	0	0	0	0	0	0	0	0	0	0	0	0
0	0	0	0	0	0	0	0	0	0	0	0	0	0	0	0	0	0	0	0	0	0	0	0	0	0	0	0	0	0	0	0	0	0	0	0	0	0	0	0	0	0	0	0	0	0	0	0	0	0
0	0	0	0	0	0	0	0	0	0	0	0	0	0	0	0	0	0	0	0	0	0	0	0	0	0	0	0	0	0	0	0	0	0	0	0	0	0	0	0	0	0	0	0	0	0	0	0	0	0
0	0	0	0	0	0	0	0	0	0	0	0	0	0	0	0	0	0	0	0	0	0	0	0	0	0	0	0	0	0	0	0	0	0	0	0	0	0	0	0	0	0	0	0	0	0	0	0	0	0
0	0	0	0	0	0	0	0	0	0	0	0	0	0	0	0	0	0	0	0	0	0	0	0	0	0	0	0	0	0	0	0	0	0	0	0	0	0	0	0	0	0	0	0	0	0	0	0	0	0
0	0	0	0	0	0	0	0	0	0	0	0	0	0	0	0	0	0	0	0	0	0	0	0	0	0	0	0	0	0	0	0	0	0	0	0	0	0	0	0	0	0	0	0	0	0	0	0	0	0
0	0	0	0	0	0	0	0	0	0	0	0	0	0	0	0	0	0	0	0	0	0	0	0	0	0	0	0	0	0	0	0	0	0	0	0	0	0	0	0	0	0	0	0	0	0	0	0	0	0
0	0	0	0	0	0	0	0	0	0	0	0	0	0	0	0	0	0	0	0	0	0	0	0	0	0	0	0	0	0	0	0	0	0	0	0	0	0	0	0	0	0	0	0	0	0	0	0	0	0
0	0	0	0	0	0	0	0	0	0	0	0	0	0	0	0	0	0	0	0	0	0	0	0	0	0	0	0	0	0	0	0	0	0	0	0	0	0	0	0	0	0	0	0	0	0	0	0	0	0
0	0	0	0	0	0	0	0	0	0	0	0	0	0	0	0	0	0	0	0	0	0	0	0	0	0	0	0	0	0	0	0	0	0	0	0	0	0	0	0	0	0	0	0	0	0	0	0	0	0
0	0	0	0	0	0	0	0	0	0	0	0	0	0	0	0	0	0	0	0	0	0	0	0	0	0	0	0	0	0	0	0	0	0	0	0	0	0	0	0	0	0	0	0	0	0	0	0	0	0
0	0	0	0	0	0	0	0	0	0	0	0	0	0	0	0	0	0	0	0	0	0	0	0	0	0	0	0	0	0	0	0	0	0	0	0	0	0	0	0	0	0	0	0	0	0	0	0	0	0
0	0	0	0	0	0	0	0	0	0	0	0	0	0	0	0	0	0	0	0	0	0	0	0	0	0	0	0	0	0	0	0	0	0	0	0	0	0	0	0	0	0	0	0	0	0	0	0	0	0
0	0	0	0	0	0	0	0	0	0	0	0	0	0	0	0	0	0	0	0	0	0	0	0	0	0	0	0	0	0	0	0	0	0	0	0	0	0	0	0	0	0	0	0	0	0	0	0	0	0
0	0	0	0	0	0	0	0	0	0	0	0	0	0	0	0	0	0	0	0	0	0	0	0	0	0	0	0	0	0	0	0	0	0	0	0	0	0	0	0	0	0	0	0	0	0	0	0	0	0
0	0	0	0	0	0	0	0	0	0	0	0	0	0	0	0	0	0	0	0	0	0	0	0	0	0	0	0	0	0	0	0	0	0	0	0	0	0	0	0	0	0	0	0	0	0	0	0	0	0
0	0	0	0	0	0	0	0	0	0	0	0	0	0	0	0	0	0	0	0	0	0	0	0	0	0	0	0	0	0	0	0	0	0	0	0	0	0	0	0	0	0	0	0	0	0	0	0	0	0
0	0	0	0	0	0	0	0	0	0	0	0	0	0	0	0	0	0	0	0	0	0	0	0	0	0	0	0	0	0	0	0	0	0	0	0	0	0	0	0	0	0	0	0	0	0	0	0	0	0
0	0	0	0	0	0	0	0	0	0	0	0	0	0	0	0	0	0	0	0	0	0	0	0	0	0	0	0	0	0	0	0	0	0	0	0	0	0	0	0	0	0	0	0	0	0	0	0	0	0
0	0	0	0	0	0	0	0	0	0	0	0	0	0	0	0	0	0	0	0	0	0	0	0	0	0	0	0	0	0	0	0	0	0	0	0	0	0	0	0	0	0	0	0	0	0	0	0	0	0
0	0	0	0	0	0	0	0	0	0	0	0	0	0	0	0	0	0	0	0	0	0	0	0	0	0	0	0	0	0	0	0	0	0	0	0	0	0	0	0	0	0	0	0	0	0	0	0	0	0
0	0	0	0	0	0	0	0	0	0	0	0	0	0	0	0	0	0	0	0	0	0	0	0	0	0	0	0	0	0	0	0	0	0	0	0	0	0	0	0	0	0	0	0	0	0	0	0	0	0
0	0	0	0	0	0	0	0	0	0	0	0	0	0	0	0	0	0	0	0	0	0	0	0	0	0	0	0	0	0	0	0	0	0	0	0	0	0	0	0	0	0	0	0	0	0	0	0	0	0
0	0	0	0	0	0	0	0	0	0	0	0	0	0	0	0	0	0	0	0	0	0	0	0	0	0	0	0	0	0	0	0	0	0	0	0	0	0	0	0	0	0	0	0	0	0	0	0	0	0
0	0	0	0	0	0	0	0	0	0	0	0	0	0	0	0	0	0	0	0	0	0	0	0	0	0	0	0	0	0	0	0	0	0	0	0	0	0	0	0	0	0	0	0	0	0	0	0	0	0
0	0	0	0	0	0	0	0	0	0	0	0	0	0	0	0	0	0	0	0	0	0	0	0	0	0	0	0	0	0	0	0	0	0	0	0	0	0	0	0	0	0	0	0	0	0	0	0	0	0
0	0	0	0	0	0	0	0	0	0	0	0	0	0	0	0	0	0	0	0	0	0	0	0	0	0	0	0	0	0	0	0	0	0	0	0	0	0	0	0	0	0	0	0	0	0	0	0	0	0
0	0	0	0	0	0	0	0	0	0	0	0	0	0	0	0	0	0	0	0	0	0	0	0	0	0	0	0	0	0	0	0	0	0	0	0	0	0	0	0	0	0	0	0	0	0	0	0	0	0
0	0	0	0	0	0	0	0	0	0	0	0	0	0	0	0	0	0	0	0	0	0	0	0	0	0	0	0	0	0	0	0	0	0	0	0	0	0	0	0	0	0	0	0	0	0	0	0	0	0
0	0	0	0	0	0	0	0	0	0	0	0	0	0	0	0	0	0	0	0	0	0	0	0	0	0	0	0	0	0	0	0	0	0	0	0	0	0	0	0	0	0	0	0	0	0	0	0	0	0
0	0	0	0	0	0	0	0	0	0	0	0	0	0	0	0	0	0	0	0	0	0	0	0	0	0	0	0	0	0	0	0	0	0	0	0	0	0	0	0	0	0	0	0	0	0	0	0	0	0
0	0	0	0	0	0	0	0	0	0	0	0	0	0	0	0	0	0	0	0	0	0	0	0	0	0	0	0	0	0	0	0	0	0	0	0	0	0	0	0	0	0	0	0	0	0	0	0	0	0
0	0	0	0	0	0	0	0	0	0	0	0	0	0	0	0	0	0	0	0	0	0	0	0	0	0	0	0	0	0	0	0	0	0	0	0	0	0	0	0	0	0	0	0	0	0	0	0	0	0
0	0	0	0	0	0	0	0	0	0	0	0	0	0	0	0	0	0	0	0	0	0	0	0	0	0	0	0	0	0	0	0	0	0	0	0	0	0	0	0	0	0	0	0	0	0	0	0	0	0
0	0	0	0	0	0	0	0	0	0	0	0	0	0	0	0	0	0	0	0	0	0	0	0	0	0	0	0	0	0	0	0	0	0	0	0	0	0	0	0	0	0	0	0	0	0	0	0	0	0
0	0	0	0	0	0	0	0	0	0	0	0	0	0	0	0	0	0	0	0	0	0	0	0	0	0	0	0	0	0	0	0	0	0	0	0	0	0	0	0	0	0	0	0	0	0	0	0	0	0
0	0	0	0	0	0	0	0	0	0	0	0	0	0	0	0	0	0	0	0	0	0	0	0	0	0	0	0	0	0	0	0	0	0	0	0	0	0	0	0	0	0	0	0	0	0	0	0	0	0
0	0	0	0	0	0	0	0	0	0	0	0	0	0	0	0	0	0	0	0	0	0	0	0	0	0	0	0	0	0	0	0	0	0	0	0	0	0	0	0	0	0	0	0	0	0	0	0	0	0
0	0	0	0	0	0	0	0	0	0	0	0	0	0	0	0	0	0	0	0	0	0	0	0	0	0	0	0	0	0	0	0	0	0	0	0	0	0	0	0	0	0	0	0	0	0	0	0	0	0
0	0	0	0	0	0	0	0	0	0	0	0	0	0	0	0	0	0	0	0	0	0	0	0	0	0	0	0	0	0	0	0	0	0	0	0	0	0	0	0	0	0	0	0	0	0	0	0	0	0
0	0	0	0	0	0	0	0	0	0	0	0	0	0	0	0	0	0	0	0	0	0	0	0	0	0	0	0	0	0	0	0	0	0	0	0	0	0	0	0	0	0	0	0	0	0	0	0	0	0
0	0	0	0	0	0	0	0	0	0	0	0	0	0	0	0	0	0	0	0	0	0	0	0	0	0	0	0	0	0	0	0	0	0	0	0	0	0	0	0	0	0	0	0	0	0	0	0	0	0
0	0	0	0	0	0	0	0	0	0	0	0	0	0	0	0	0	0	0	0	0	0	0	0	0	0	0	0	0	0	0	0	0	0	0	0	0	0	0	0	0	0	0	0	0	0	0	0	0	0
0	0	0	0	0	0	0	0	0	0	0	0	0	0	0	0	0	0	0	0	0	0	0	0	0	0	0	0	0	0	0	0	0	0	0	0	0	0	0	0	0	0	0	0	0	0	0	0	0	0
0	0	0	0	0	0	0	0	0	0	0	0	0	0	0	0	0	0	0	0	0	0	0	0	0	0	0	0	0	0	0	0	0	0	0	0	0	0	0	0	0	0	0	0	0	0	0	0	0	0
0	0	0	0	0	0	0	0	0	0	0	0	0	0	0	0	0	0	0	0	0	0	0	0	0	0	0	0	0	0	0	0	0	0	0	0	0	0	0	0	0	0	0	0	0	0	0	0	0	0
0	0	0	0	0	0	0	0	0	0	0	0	0	0	0	0	0	0	0	0	0	0	0	0	0	0	0	0	0	0	0	0	0	0	0	0	0	0	0	0	0	0	0	0	0	0	0	0	0	0
0	0	0	0	0	0	0	0	0	0	0	0	0	0	0	0	0	0	0	0	0	0	0	0	0	0	0	0	0	0	0	0	0	0	0	0	0	0	0	0	0	0	0	0	0	0	0	0	0	0
0	0	0	0	0	0	0	0	0	0	0	0	0	0	0	0	0	0	0	0	0	0	0	0	0	0	0	0	0	0	0	0	0	0	0	0	0	0	0	0	0	0	0	0	0	0	0	0	0	0
0	0	0	0	0	0	0	0	0	0	0	0	0	0	0	0	0	0	0	0	0	0	0	0	0	0	0	0	0	0	0	0	0	0	0	0	0	0	0	0	0	0	0	0	0	0	0	0	0	0
0	0	0	0	0	0	0	0	0	0	0	0	0	0	0	0	0	0	0	0	0	0	0	0	0	0	0	0	0	0	0	0	0	0	0	0	0	0	0	0	0	0	0	0	0	0	0	0	0	0
0	0	0	0	0	0	0	0	0	0	0	0	0	0	0	0	0	0	0	0	0	0	0	0	0	0	0	0	0	0	0	0	0	0	0	0	0	0	0	0	0	0	0	0	0	0	0	0	0	0
0	0	0	0	0	0	0	0	0	0	0	0	0	0	0	0	0	0	0	0	0	0	0	0	0	0	0	0	0	0	0	0	0	0	0	0	0	0	0	0	0	0	0	0	0	0	0	0	0	0
0	0	0	0	0	0	0	0	0	0	0	0	0	0	0	0	0	0	0	0	0	0	0	0	0	0	0	0	0	0	0	0	0	0	0	0	0	0	0	0	0	0	0	0	0	0	0	0	0	0
0	0	0	0	0	0	0	0	0	0	0	0	0	0	0	0	0	0	0	0	0	0	0	0	0	0	0	0	0	0	0	0	0	0	0	0	0	0	0	0	0	0	0	0	0	0	0	0	0	0
0	0	0	0	0	0	0	0	0	0	0	0	0	0	0	0	0	0	0	0	0	0	0	0	0	0	0	0	0	0	0	0	0	0	0	0	0	0	0	0	0	0	0	0	0	0	0	0	0	0
0	0	0	0	0	0	0	0	0	0	0	0	0	0	0	0	0	0	0	0	0	0	0	0	0	0	0	0	0	0	0	0	0	0	0	0	0	0	0	0	0	0	0	0	0	0	0	0	0	0
0	0	0	0	0	0	0	0	0	0	0	0	0	0	0	0	0	0	0	0	0	0	0	0	0	0	0	0	0	0	0	0	0	0	0	0	0	0	0	0	0	0	0	0	0	0	0	0	0	0
0	0	0	0	0	0	0	0	0	0	0	0	0	0	0	0	0	0	0	0	0	0	0	0	0	0	0	0	0	0	0	0	0	0	0	0	0	0	0	0	0	0	0	0	0	0	0	0	0	0
0	0	0	0	0	0	0	0	0	0	0	0	0	0	0	0	0	0	0	0	0	0	0	0	0	0	0	0	0	0	0	0	0	0	0	0	0	0	0	0	0	0	0	0	0	0	0	0	0	0
0	0	0	0	0	0	0	0	0	0	0	0	0	0	0	0	0	0	0	0	0	0	0	0	0	0	0	0	0	0	0	0	0	0	0	0	0	0	0	0	0	0	0	0	0	0	0	0	0	0
0	0	0	0	0	0	0	0	0	0	0	0	0	0	0	0	0	0	0	0	0	0	0	0	0	0	0	0	0	0	0	0	0	0	0	0	0	0	0	0	0	0	0	0	0	0	0	0	0	0
0	0	0	0	0	0	0	0	0	0	0	0	0	0	0	0	0	0	0	0	0	0	0	0	0	0	0	0	0	0	0	0	0	0	0	0	0	0	0	0	0	0	0	0	0	0	0	0	0	0
0	0	0	0	0	0	0	0	0	0	0	0	0	0	0	0	0	0	0	0	0	0	0	0	0	0	0	0	0	0	0	0	0	0	0	0	0	0	0	0	0	0	0	0	0	0	0	0	0	0
0	0	0	0	0	0	0	0	0	0	0	0	0	0	0	0	0	0	0	0	0	0	0	0	0	0	0	0	0	0	0	0	0	0	0	0	0	0	0	0	0	0	0	0	0	0	0	0	0	0
0	0	0	0	0	0	0	0	0	0	0	0	0	0	0	0	0	0	0	0	0	0	0	0	0	0	0	0	0	0	0	0	0	0	0	0	0	0	0	0	0	0	0	0	0	0	0	0	0	0
0	0	0	0	0	0	0	0	0	0	0	0	0	0	0	0	0	0	0	0	0	0	0	0	0	0	0	0	0	0	0	0	0	0	0	0	0	0	0	0	0	0	0	0	0	0	0	0	0	0
0	0	0	0	0	0	0	0	0	0	0	0	0	0	0	0	0	0	0	0	0	0	0	0	0	0	0	0	0	0	0	0	0	0	0	0	0	0	0	0	0	0	0	0	0	0	0	0	0	0
[truncated: 351 more columns]

## Sheet: fig2e
Matrix of the hot graph
0	0	0	0	0	0	0	0	0	0	0	0	0	0	0	0	0	0	0	0	0	0	0	0	0	3.74038e+06	2.37367e+06	15113100	50907900	97627400	30218100	4.62401e+06	6.62176e+06	14903200	6.36488e+06	10675200	58377600	88338300	97006800	22475400	1.76418e+06	9.79591e+06	16235700	8.37496e+06	3.72697e+06	24718300	70987700	99164000	77728200	30929700
0	0	0	0	0	0	0	0	0	0	0	0	0	0	0	0	0	0	0	0	0	0	0	0	0	5.21217e+06	2.14031e+06	14588400	41565700	57817200	29404700	4.64987e+06	6.74336e+06	8.3793e+06	4.55991e+06	14222100	65446600	98952000	102263000	30353900	2.04827e+06	9.17095e+06	14641300	9.20559e+06	4.42489e+06	27795100	71052900	88720200	70597900	32185200
0	0	0	0	0	0	0	0	0	0	0	0	0	0	0	0	0	0	0	0	0	0	0	0	0	5.8694e+06	3.10736e+06	16598600	42563600	66827100	30771800	4.73717e+06	6.53671e+06	8.73704e+06	2.97121e+06	9.91791e+06	48810000	84159400	69976700	30550700	2.03718e+06	7.37172e+06	16965800	10073800	3.33957e+06	34734300	72836000	99954200	66820600	34117300
0	0	0	0	0	0	0	0	0	0	0	0	0	0	0	0	0	0	0	0	0	0	0	0	0	5.45099e+06	3.01852e+06	13195500	39680400	59604500	28205500	4.78072e+06	5.61469e+06	8.48973e+06	2.2822e+06	7.72542e+06	48539600	107308000	72035100	26851100	3.20242e+06	3.89779e+06	11323900	6.98445e+06	4.59726e+06	34239900	96667900	106519000	82989500	47062100
0	0	0	0	0	0	0	0	0	0	0	0	0	0	0	0	0	0	0	0	0	0	0	0	0	6.7407e+06	2.60481e+06	12322200	38384600	60604600	32969400	5.19915e+06	4.54389e+06	7.7081e+06	1.88782e+06	6.72152e+06	49053700	94432600	76468000	28038800	6.47138e+06	3.78685e+06	10630600	6.06079e+06	3.54044e+06	24589000	70112900	108768000	84120600	59049600
0	0	0	0	0	0	0	0	0	0	0	0	0	0	0	0	0	0	0	0	0	0	0	0	0	6.46617e+06	1.57563e+06	12569200	41301900	50338200	40210200	7.00944e+06	3.14559e+06	6.6126e+06	2.90048e+06	9.68417e+06	41991200	100866000	75179100	35819500	8.31937e+06	3.4293e+06	10120100	6.94227e+06	2.2283e+06	25122800	64870300	68637900	66215700	54988600
0	0	0	0	0	0	0	0	0	0	0	0	0	0	0	0	0	0	0	0	0	0	0	0	0	6.69449e+06	1.66127e+06	8.9362e+06	47962900	62158300	36208500	10284300	2.44903e+06	5.66464e+06	3.22292e+06	7.85915e+06	37707100	88756100	73159500	37951000	9.48247e+06	2.41275e+06	10295500	8.1799e+06	2.77514e+06	28380300	60076400	55352600	60292500	56406500
0	0	0	0	0	0	0	0	0	0	0	0	0	0	0	0	0	0	0	0	0	0	0	0	0	5.28426e+06	3.06647e+06	6.40216e+06	44540700	62221800	41874800	13651500	1.79862e+06	7.2296e+06	3.61227e+06	6.12223e+06	46781400	88120300	91355900	41972400	11069800	2.19937e+06	9.77237e+06	8.63941e+06	2.656e+06	22825300	53796900	62335000	59546900	56204100
0	0	0	0	0	0	0	0	0	0	0	0	0	0	0	0	0	0	0	0	0	0	0	0	0	6.97461e+06	4.6662e+06	7.29876e+06	34751500	52537100	46817100	14931400	1.87692e+06	6.87985e+06	4.91866e+06	6.02318e+06	40701500	81009800	88894500	48927500	13332500	2.78285e+06	8.49948e+06	9.18125e+06	2.54586e+06	21417100	43978400	48584100	55967900	63167700
0	0	0	0	0	0	0	0	0	0	0	0	0	0	0	0	0	0	0	0	0	0	0	0	0	0	5.98208e+06	7.03868e+06	40825000	63491800	44103500	20235800	3.39771e+06	5.50887e+06	5.66193e+06	4.54888e+06	34903400	85159400	81850800	58505500	15716900	3.89913e+06	5.60384e+06	13595700	2.08261e+06	17821500	33650100	46020300	52996900	62619000
0	0	0	0	0	0	0	0	0	0	0	0	0	0	0	0	0	0	0	0	0	0	0	0	0	0	4.72075e+06	5.83381e+06	33668800	62244700	45335000	22744700	4.85853e+06	4.78784e+06	6.43088e+06	2.59373e+06	25680900	84770700	83754900	49781600	18699600	4.62867e+06	4.24454e+06	17417200	3.06825e+06	11721100	35858400	37160800	46150000	69387200
0	0	0	0	0	0	0	0	0	0	0	0	0	0	0	0	0	0	0	0	0	0	0	0	0	0	5.70284e+06	2.90292e+06	27623100	64870800	48679700	33804600	6.04382e+06	3.45556e+06	5.57381e+06	1.47882e+06	21522700	57700800	86195700	52282600	25240100	5.73701e+06	3.72739e+06	13545600	4.47808e+06	6.85065e+06	25374000	28485500	44204900	56903900
0	0	0	0	0	0	0	0	0	0	0	0	0	0	0	0	0	0	0	0	0	0	0	0	0	0	5.57736e+06	1.65338e+06	20528700	29782400	71375100	48092000	8.87686e+06	3.22649e+06	5.02334e+06	1.49589e+06	14203400	49602300	76246100	55273400	26357200	7.66348e+06	3.2306e+06	11314000	7.8852e+06	3.20134e+06	18898700	28253800	35480400	64246200
0	0	0	0	0	0	0	0	0	0	0	0	0	0	0	0	0	0	0	0	0	0	0	0	0	0	4.56953e+06	1.27852e+06	9.38675e+06	30676300	41296600	48230000	12969600	2.52847e+06	4.27738e+06	2.8629e+06	5.85718e+06	35808400	61844200	48217600	27924200	11128600	1.98437e+06	11296100	12385100	1.37036e+06	11190400	25966400	30828900	62824200
0	0	0	0	0	0	0	0	0	0	0	0	0	0	0	0	0	0	0	0	0	0	0	0	0	0	3.81333e+06	1.63006e+06	3.53745e+06	26489500	46656700	45983100	11253300	2.20772e+06	4.6533e+06	4.42306e+06	1.74945e+06	24153800	54456700	50637700	29570700	11277800	1.99016e+06	8.17014e+06	12936400	1.32001e+06	4.42476e+06	17594900	31123300	65366500
0	0	0	0	0	0	0	0	0	0	0	0	0	0	0	0	0	0	0	0	0	0	0	0	0	0	0	2.25317e+06	2.25465e+06	17559800	41397000	50947900	19067700	2.50423e+06	3.48309e+06	4.87175e+06	1.39627e+06	16679900	48242500	52652900	30277100	15345000	2.49953e+06	5.14937e+06	13348000	5.06426e+06	2.68746e+06	15152700	26223000	54244700
0	0	0	0	0	0	0	0	0	0	0	0	0	0	0	0	0	0	0	0	0	0	0	0	0	0	0	3.13824e+06	1.69844e+06	15468800	51647800	43182300	23096500	2.10496e+06	2.88686e+06	6.02386e+06	2.98391e+06	7.75111e+06	33666900	41943700	36952500	17057900	2.78546e+06	2.87139e+06	11282200	10651800	1.57399e+06	7.56734e+06	18735700	43356600
0	0	0	0	0	0	0	0	0	0	0	0	0	0	0	0	0	0	0	0	0	0	0	0	0	0	0	4.51107e+06	2.07134e+06	5.65664e+06	39229600	51469800	27328200	3.21439e+06	2.71764e+06	5.92694e+06	5.54804e+06	2.71894e+06	23335300	36177600	33222600	21063900	5.33726e+06	1.3817e+06	8.31492e+06	14667700	2.11572e+06	3.90998e+06	13644900	38085800
0	0	0	0	0	0	0	0	0	0	0	0	0	0	0	0	0	0	0	0	0	0	0	0	0	0	0	5.99505e+06	2.50799e+06	4.30726e+06	36528500	43899600	29572700	6.30509e+06	1.82005e+06	6.4474e+06	6.81013e+06	2.25815e+06	18485700	31421100	24447300	19548100	6.88674e+06	1.06818e+06	6.40884e+06	14559900	5.07453e+06	1.62036e+06	7.02202e+06	26238200
0	0	0	0	0	0	0	0	0	0	0	0	0	0	0	0	0	0	0	0	0	0	0	0	0	0	0	0	3.87713e+06	2.28025e+06	23297300	43685400	34564300	8.84763e+06	1.23934e+06	4.77868e+06	7.37178e+06	3.24518e+06	8.95838e+06	28216400	31514200	20252500	10056700	2.89629e+06	4.70837e+06	12384100	9.64149e+06	1.70921e+06	3.67626e+06	17902900
0	0	0	0	0	0	0	0	0	0	0	0	0	0	0	0	0	0	0	0	0	0	0	0	0	0	0	0	3.89338e+06	1.01304e+06	13496500	40681900	35769000	11844000	1.52869e+06	2.93692e+06	6.19383e+06	4.2194e+06	3.47291e+06	17554200	27673900	28612800	16936100	7.37403e+06	3.45899e+06	9.76194e+06	13236300	3.24195e+06	2.43411e+06	11138200
0	0	0	0	0	0	0	0	0	0	0	0	0	0	0	0	0	0	0	0	0	0	0	0	0	0	0	0	3.6373e+06	968578	6.68651e+06	34538700	38067500	17568400	3.57288e+06	1.07523e+06	5.48437e+06	5.40804e+06	1.56104e+06	12073000	25757400	27461200	18859600	13959700	4.17087e+06	6.10656e+06	14095700	6.21137e+06	1.59478e+06	6.41379e+06
0	0	0	0	0	0	0	0	0	0	0	0	0	0	0	0	0	0	0	0	0	0	0	0	0	0	0	0	2.84803e+06	1.62907e+06	2.43594e+06	24303800	38059900	21902300	6.12518e+06	1.39317e+06	2.52885e+06	5.52593e+06	2.47469e+06	6.32372e+06	19908000	20904200	21545200	23348700	8.14285e+06	3.83716e+06	8.57312e+06	10223600	1.69934e+06	3.78463e+06
0	0	0	0	0	0	0	0	0	0	0	0	0	0	0	0	0	0	0	0	0	0	0	0	0	0	0	0	0	2.90665e+06	1.04974e+06	16182200	31592500	28615200	9.18753e+06	3.02792e+06	1.41712e+06	4.33089e+06	3.83616e+06	2.77417e+06	13912200	20116800	23696700	26100000	13559400	3.32918e+06	4.6187e+06	9.92748e+06	3.09876e+06	1.23478e+06
0	0	0	0	0	0	0	0	0	0	0	0	0	0	0	0	0	0	0	0	0	0	0	0	0	0	0	0	0	3.11011e+06	966091	7.32767e+06	28683500	23908500	16630500	5.59663e+06	647810	3.2706e+06	4.41925e+06	1.0592e+06	7.97844e+06	23638100	22371100	29258200	23107600	6.67218e+06	1.53254e+06	7.80446e+06	4.1051e+06	758072
0	0	0	0	0	0	0	0	0	0	0	0	0	0	0	0	0	0	0	0	0	0	0	0	0	0	0	0	0	3.10667e+06	1.83515e+06	3.47253e+06	16640300	29522100	17129300	9.26209e+06	1.50599e+06	1.31598e+06	4.63277e+06	1.62865e+06	4.39313e+06	15731400	16878900	29164900	28891300	13811100	1.58843e+06	4.72171e+06	4.20894e+06	1.12189e+06
0	0	0	0	0	0	0	0	0	0	0	0	0	0	0	0	0	0	0	0	0	0	0	0	0	0	0	0	0	0	2.02427e+06	1.04643e+06	11432900	20505900	20159300	12682500	3.25994e+06	502265	4.20889e+06	2.9457e+06	1.72259e+06	7.78505e+06	16141900	22685900	29258300	22349100	5.03914e+06	1.45807e+06	5.11405e+06	1.84611e+06
0	0	0	0	0	0	0	0	0	0	0	0	0	0	0	0	0	0	0	0	0	0	0	0	0	0	0	0	0	0	2.29925e+06	1.67676e+06	5.2075e+06	19524600	19874100	12838200	6.75949e+06	1.25237e+06	2.80077e+06	3.99614e+06	1.52847e+06	3.48442e+06	10318400	17250000	34045300	29448700	13922300	2.10309e+06	4.27294e+06	2.47174e+06
0	0	0	0	0	0	0	0	0	0	0	0	0	0	0	0	0	0	0	0	0	0	0	0	0	0	0	0	0	0	0	2.15443e+06	1.9666e+06	10416100	19007600	14494200	10704000	2.80039e+06	1.21641e+06	3.45201e+06	2.22267e+06	1.71467e+06	6.84456e+06	14529800	31290600	31236000	22730100	3.3643e+06	2.26628e+06	3.23647e+06
0	0	0	0	0	0	0	0	0	0	0	0	0	0	0	0	0	0	0	0	0	0	0	0	0	0	0	0	0	0	0	3.32184e+06	936131	6.78254e+06	15445100	14495300	11616100	5.70074e+06	1.03731e+06	3.33952e+06	3.1815e+06	616152	3.4284e+06	8.77639e+06	26136500	32846700	25831500	8.0987e+06	1.53506e+06	1.95212e+06
0	0	0	0	0	0	0	0	0	0	0	0	0	0	0	0	0	0	0	0	0	0	0	0	0	0	0	0	0	0	0	2.82577e+06	1.31675e+06	2.47377e+06	8.13499e+06	11573300	15199300	9.66002e+06	2.18588e+06	1.43053e+06	3.53687e+06	911953	1.1079e+06	6.27331e+06	17902600	24738500	30019300	16461100	3.67849e+06	759279
0	0	0	0	0	0	0	0	0	0	0	0	0	0	0	0	0	0	0	0	0	0	0	0	0	0	0	0	0	0	0	0	2.05061e+06	1.23223e+06	3.82575e+06	10446400	13211500	13095000	5.72692e+06	1.2313e+06	2.10176e+06	2.12511e+06	748550	2.95046e+06	9.88379e+06	21875900	31197000	26440000	8.0948e+06	1.81055e+06
0	0	0	0	0	0	0	0	0	0	0	0	0	0	0	0	0	0	0	0	0	0	0	0	0	0	0	0	0	0	0	0	2.32615e+06	1.29398e+06	1.64806e+06	5.86193e+06	11022300	14695300	8.32958e+06	3.6971e+06	1.4151e+06	2.55211e+06	1.04784e+06	987927	4.22205e+06	13874900	24954300	29665700	15774200	5.28841e+06
0	0	0	0	0	0	0	0	0	0	0	0	0	0	0	0	0	0	0	0	0	0	0	0	0	0	0	0	0	0	0	0	0	1.82204e+06	688262	2.80019e+06	7.79416e+06	12893700	11405600	7.72155e+06	1.46578e+06	1.95371e+06	1.55928e+06	643668	1.61407e+06	6.87972e+06	17014800	28404000	21126500	8.88936e+06
0	0	0	0	0	0	0	0	0	0	0	0	0	0	0	0	0	0	0	0	0	0	0	0	0	0	0	0	0	0	0	0	0	1.73513e+06	1.10183e+06	1.12103e+06	4.64943e+06	10167600	13353300	10352400	3.74005e+06	1.12159e+06	1.92609e+06	982164	761570	3.23612e+06	11548700	21894200	23527900	15876700
0	0	0	0	0	0	0	0	0	0	0	0	0	0	0	0	0	0	0	0	0	0	0	0	0	0	0	0	0	0	0	0	0	0	1.67033e+06	571048	1.95768e+06	6.34589e+06	12032300	12484600	7.59823e+06	1.06781e+06	1.16414e+06	1.29748e+06	387296	807325	5.33351e+06	12895700	25329000	18714300
0	0	0	0	0	0	0	0	0	0	0	0	0	0	0	0	0	0	0	0	0	0	0	0	0	0	0	0	0	0	0	0	0	0	1.95988e+06	1.03694e+06	770672	3.81567e+06	7.44364e+06	12962400	11078800	3.21817e+06	456097	873708	752520	441040	1.2146e+06	6.24073e+06	12852200	19090300
0	0	0	0	0	0	0	0	0	0	0	0	0	0	0	0	0	0	0	0	0	0	0	0	0	0	0	0	0	0	0	0	0	0	0	1.53557e+06	707010	1.03531e+06	4.51152e+06	10256300	11363400	5.86329e+06	1.076e+06	652424	1.06039e+06	903865	366877	1.6638e+06	7.72323e+06	14251300
0	0	0	0	0	0	0	0	0	0	0	0	0	0	0	0	0	0	0	0	0	0	0	0	0	0	0	0	0	0	0	0	0	0	0	0	1.08599e+06	431247	1.84407e+06	7.24693e+06	11554300	8.73549e+06	3.18221e+06	284504	723529	949368	999838	472391	3.24848e+06	8.03992e+06
0	0	0	0	0	0	0	0	0	0	0	0	0	0	0	0	0	0	0	0	0	0	0	0	0	0	0	0	0	0	0	0	0	0	0	0	1.05073e+06	874299	453681	3.719e+06	7.60498e+06	10482000	5.40458e+06	1.02852e+06	296156	842141	1.5898e+06	945363	624988	4.38766e+06
0	0	0	0	0	0	0	0	0	0	0	0	0	0	0	0	0	0	0	0	0	0	0	0	0	0	0	0	0	0	0	0	0	0	0	0	0	1.08334e+06	406484	980974	5.21458e+06	8.22601e+06	9.43758e+06	3.0917e+06	454028	443121	1.28795e+06	1.37075e+06	778100	1.13602e+06
0	0	0	0	0	0	0	0	0	0	0	0	0	0	0	0	0	0	0	0	0	0	0	0	0	0	0	0	0	0	0	0	0	0	0	0	0	0	868300	303592	1.90543e+06	6.3061e+06	8.78545e+06	6.00294e+06	1.85777e+06	399484	492457	1.13181e+06	1.40984e+06	536958
0	0	0	0	0	0	0	0	0	0	0	0	0	0	0	0	0	0	0	0	0	0	0	0	0	0	0	0	0	0	0	0	0	0	0	0	0	0	1.1296e+06	617090	572079	3.36299e+06	6.45548e+06	8.50077e+06	3.89989e+06	1.1922e+06	415440	644369	1.03581e+06	862149
0	0	0	0	0	0	0	0	0	0	0	0	0	0	0	0	0	0	0	0	0	0	0	0	0	0	0	0	0	0	0	0	0	0	0	0	0	0	0	915195	407391	1.16043e+06	4.41547e+06	7.00989e+06	5.59805e+06	3.31363e+06	1.28822e+06	291178	614753	1.04394e+06
0	0	0	0	0	0	0	0	0	0	0	0	0	0	0	0	0	0	0	0	0	0	0	0	0	0	0	0	0	0	0	0	0	0	0	0	0	0	0	0	773544	306477	1.67951e+06	5.09056e+06	7.3169e+06	4.99164e+06	2.63543e+06	954673	241317	558359
0	0	0	0	0	0	0	0	0	0	0	0	0	0	0	0	0	0	0	0	0	0	0	0	0	0	0	0	0	0	0	0	0	0	0	0	0	0	0	0	731316	634559	327808	1.94368e+06	4.56749e+06	5.15595e+06	3.96614e+06	2.77264e+06	807619	276583
0	0	0	0	0	0	0	0	0	0	0	0	0	0	0	0	0	0	0	0	0	0	0	0	0	0	0	0	0	0	0	0	0	0	0	0	0	0	0	0	0	856071	407356	620624	3.05783e+06	5.24079e+06	5.05873e+06	4.05973e+06	2.64166e+06	774914
0	0	0	0	0	0	0	0	0	0	0	0	0	0	0	0	0	0	0	0	0	0	0	0	0	0	0	0	0	0	0	0	0	0	0	0	0	0	0	0	0	0	884813	515259	947710	2.31512e+06	4.89099e+06	4.73483e+06	2.91302e+06	1.86618e+06
0	0	0	0	0	0	0	0	0	0	0	0	0	0	0	0	0	0	0	0	0	0	0	0	0	0	0	0	0	0	0	0	0	0	0	0	0	0	0	0	0	0	0	690524	298772	973525	2.76412e+06	3.69744e+06	4.34748e+06	3.94671e+06
0	0	0	0	0	0	0	0	0	0	0	0	0	0	0	0	0	0	0	0	0	0	0	0	0	0	0	0	0	0	0	0	0	0	0	0	0	0	0	0	0	0	0	0	551840	327037	1.23154e+06	2.6401e+06	4.56979e+06	4.71796e+06
0	0	0	0	0	0	0	0	0	0	0	0	0	0	0	0	0	0	0	0	0	0	0	0	0	0	0	0	0	0	0	0	0	0	0	0	0	0	0	0	0	0	0	0	0	393820	386177	1.10599e+06	2.87396e+06	3.03659e+06
0	0	0	0	0	0	0	0	0	0	0	0	0	0	0	0	0	0	0	0	0	0	0	0	0	0	0	0	0	0	0	0	0	0	0	0	0	0	0	0	0	0	0	0	0	531703	395704	294259	856504	2.48213e+06
0	0	0	0	0	0	0	0	0	0	0	0	0	0	0	0	0	0	0	0	0	0	0	0	0	0	0	0	0	0	0	0	0	0	0	0	0	0	0	0	0	0	0	0	0	0	613796	344667	271446	1.01882e+06
0	0	0	0	0	0	0	0	0	0	0	0	0	0	0	0	0	0	0	0	0	0	0	0	0	0	0	0	0	0	0	0	0	0	0	0	0	0	0	0	0	0	0	0	0	0	0	533903	349929	318570
0	0	0	0	0	0	0	0	0	0	0	0	0	0	0	0	0	0	0	0	0	0	0	0	0	0	0	0	0	0	0	0	0	0	0	0	0	0	0	0	0	0	0	0	0	0	0	0	537448	573082
0	0	0	0	0	0	0	0	0	0	0	0	0	0	0	0	0	0	0	0	0	0	0	0	0	0	0	0	0	0	0	0	0	0	0	0	0	0	0	0	0	0	0	0	0	0	0	0	0	0
0	0	0	0	0	0	0	0	0	0	0	0	0	0	0	0	0	0	0	0	0	0	0	0	0	0	0	0	0	0	0	0	0	0	0	0	0	0	0	0	0	0	0	0	0	0	0	0	0	0
0	0	0	0	0	0	0	0	0	0	0	0	0	0	0	0	0	0	0	0	0	0	0	0	0	0	0	0	0	0	0	0	0	0	0	0	0	0	0	0	0	0	0	0	0	0	0	0	0	0
0	0	0	0	0	0	0	0	0	0	0	0	0	0	0	0	0	0	0	0	0	0	0	0	0	0	0	0	0	0	0	0	0	0	0	0	0	0	0	0	0	0	0	0	0	0	0	0	0	0
0	0	0	0	0	0	0	0	0	0	0	0	0	0	0	0	0	0	0	0	0	0	0	0	0	0	0	0	0	0	0	0	0	0	0	0	0	0	0	0	0	0	0	0	0	0	0	0	0	0
0	0	0	0	0	0	0	0	0	0	0	0	0	0	0	0	0	0	0	0	0	0	0	0	0	0	0	0	0	0	0	0	0	0	0	0	0	0	0	0	0	0	0	0	0	0	0	0	0	0
0	0	0	0	0	0	0	0	0	0	0	0	0	0	0	0	0	0	0	0	0	0	0	0	0	0	0	0	0	0	0	0	0	0	0	0	0	0	0	0	0	0	0	0	0	0	0	0	0	0
0	0	0	0	0	0	0	0	0	0	0	0	0	0	0	0	0	0	0	0	0	0	0	0	0	0	0	0	0	0	0	0	0	0	0	0	0	0	0	0	0	0	0	0	0	0	0	0	0	0
0	0	0	0	0	0	0	0	0	0	0	0	0	0	0	0	0	0	0	0	0	0	0	0	0	0	0	0	0	0	0	0	0	0	0	0	0	0	0	0	0	0	0	0	0	0	0	0	0	0
0	0	0	0	0	0	0	0	0	0	0	0	0	0	0	0	0	0	0	0	0	0	0	0	0	0	0	0	0	0	0	0	0	0	0	0	0	0	0	0	0	0	0	0	0	0	0	0	0	0
0	0	0	0	0	0	0	0	0	0	0	0	0	0	0	0	0	0	0	0	0	0	0	0	0	0	0	0	0	0	0	0	0	0	0	0	0	0	0	0	0	0	0	0	0	0	0	0	0	0
0	0	0	0	0	0	0	0	0	0	0	0	0	0	0	0	0	0	0	0	0	0	0	0	0	0	0	0	0	0	0	0	0	0	0	0	0	0	0	0	0	0	0	0	0	0	0	0	0	0
0	0	0	0	0	0	0	0	0	0	0	0	0	0	0	0	0	0	0	0	0	0	0	0	0	0	0	0	0	0	0	0	0	0	0	0	0	0	0	0	0	0	0	0	0	0	0	0	0	0
0	0	0	0	0	0	0	0	0	0	0	0	0	0	0	0	0	0	0	0	0	0	0	0	0	0	0	0	0	0	0	0	0	0	0	0	0	0	0	0	0	0	0	0	0	0	0	0	0	0
0	0	0	0	0	0	0	0	0	0	0	0	0	0	0	0	0	0	0	0	0	0	0	0	0	0	0	0	0	0	0	0	0	0	0	0	0	0	0	0	0	0	0	0	0	0	0	0	0	0
0	0	0	0	0	0	0	0	0	0	0	0	0	0	0	0	0	0	0	0	0	0	0	0	0	0	0	0	0	0	0	0	0	0	0	0	0	0	0	0	0	0	0	0	0	0	0	0	0	0
0	0	0	0	0	0	0	0	0	0	0	0	0	0	0	0	0	0	0	0	0	0	0	0	0	0	0	0	0	0	0	0	0	0	0	0	0	0	0	0	0	0	0	0	0	0	0	0	0	0
0	0	0	0	0	0	0	0	0	0	0	0	0	0	0	0	0	0	0	0	0	0	0	0	0	0	0	0	0	0	0	0	0	0	0	0	0	0	0	0	0	0	0	0	0	0	0	0	0	0
0	0	0	0	0	0	0	0	0	0	0	0	0	0	0	0	0	0	0	0	0	0	0	0	0	0	0	0	0	0	0	0	0	0	0	0	0	0	0	0	0	0	0	0	0	0	0	0	0	0
0	0	0	0	0	0	0	0	0	0	0	0	0	0	0	0	0	0	0	0	0	0	0	0	0	0	0	0	0	0	0	0	0	0	0	0	0	0	0	0	0	0	0	0	0	0	0	0	0	0
0	0	0	0	0	0	0	0	0	0	0	0	0	0	0	0	0	0	0	0	0	0	0	0	0	0	0	0	0	0	0	0	0	0	0	0	0	0	0	0	0	0	0	0	0	0	0	0	0	0
0	0	0	0	0	0	0	0	0	0	0	0	0	0	0	0	0	0	0	0	0	0	0	0	0	0	0	0	0	0	0	0	0	0	0	0	0	0	0	0	0	0	0	0	0	0	0	0	0	0
0	0	0	0	0	0	0	0	0	0	0	0	0	0	0	0	0	0	0	0	0	0	0	0	0	0	0	0	0	0	0	0	0	0	0	0	0	0	0	0	0	0	0	0	0	0	0	0	0	0
0	0	0	0	0	0	0	0	0	0	0	0	0	0	0	0	0	0	0	0	0	0	0	0	0	0	0	0	0	0	0	0	0	0	0	0	0	0	0	0	0	0	0	0	0	0	0	0	0	0
0	0	0	0	0	0	0	0	0	0	0	0	0	0	0	0	0	0	0	0	0	0	0	0	0	0	0	0	0	0	0	0	0	0	0	0	0	0	0	0	0	0	0	0	0	0	0	0	0	0
0	0	0	0	0	0	0	0	0	0	0	0	0	0	0	0	0	0	0	0	0	0	0	0	0	0	0	0	0	0	0	0	0	0	0	0	0	0	0	0	0	0	0	0	0	0	0	0	0	0
0	0	0	0	0	0	0	0	0	0	0	0	0	0	0	0	0	0	0	0	0	0	0	0	0	0	0	0	0	0	0	0	0	0	0	0	0	0	0	0	0	0	0	0	0	0	0	0	0	0
0	0	0	0	0	0	0	0	0	0	0	0	0	0	0	0	0	0	0	0	0	0	0	0	0	0	0	0	0	0	0	0	0	0	0	0	0	0	0	0	0	0	0	0	0	0	0	0	0	0
0	0	0	0	0	0	0	0	0	0	0	0	0	0	0	0	0	0	0	0	0	0	0	0	0	0	0	0	0	0	0	0	0	0	0	0	0	0	0	0	0	0	0	0	0	0	0	0	0	0
0	0	0	0	0	0	0	0	0	0	0	0	0	0	0	0	0	0	0	0	0	0	0	0	0	0	0	0	0	0	0	0	0	0	0	0	0	0	0	0	0	0	0	0	0	0	0	0	0	0
0	0	0	0	0	0	0	0	0	0	0	0	0	0	0	0	0	0	0	0	0	0	0	0	0	0	0	0	0	0	0	0	0	0	0	0	0	0	0	0	0	0	0	0	0	0	0	0	0	0
0	0	0	0	0	0	0	0	0	0	0	0	0	0	0	0	0	0	0	0	0	0	0	0	0	0	0	0	0	0	0	0	0	0	0	0	0	0	0	0	0	0	0	0	0	0	0	0	0	0
0	0	0	0	0	0	0	0	0	0	0	0	0	0	0	0	0	0	0	0	0	0	0	0	0	0	0	0	0	0	0	0	0	0	0	0	0	0	0	0	0	0	0	0	0	0	0	0	0	0
0	0	0	0	0	0	0	0	0	0	0	0	0	0	0	0	0	0	0	0	0	0	0	0	0	0	0	0	0	0	0	0	0	0	0	0	0	0	0	0	0	0	0	0	0	0	0	0	0	0
0	0	0	0	0	0	0	0	0	0	0	0	0	0	0	0	0	0	0	0	0	0	0	0	0	0	0	0	0	0	0	0	0	0	0	0	0	0	0	0	0	0	0	0	0	0	0	0	0	0
0	0	0	0	0	0	0	0	0	0	0	0	0	0	0	0	0	0	0	0	0	0	0	0	0	0	0	0	0	0	0	0	0	0	0	0	0	0	0	0	0	0	0	0	0	0	0	0	0	0
0	0	0	0	0	0	0	0	0	0	0	0	0	0	0	0	0	0	0	0	0	0	0	0	0	0	0	0	0	0	0	0	0	0	0	0	0	0	0	0	0	0	0	0	0	0	0	0	0	0
0	0	0	0	0	0	0	0	0	0	0	0	0	0	0	0	0	0	0	0	0	0	0	0	0	0	0	0	0	0	0	0	0	0	0	0	0	0	0	0	0	0	0	0	0	0	0	0	0	0
0	0	0	0	0	0	0	0	0	0	0	0	0	0	0	0	0	0	0	0	0	0	0	0	0	0	0	0	0	0	0	0	0	0	0	0	0	0	0	0	0	0	0	0	0	0	0	0	0	0
0	0	0	0	0	0	0	0	0	0	0	0	0	0	0	0	0	0	0	0	0	0	0	0	0	0	0	0	0	0	0	0	0	0	0	0	0	0	0	0	0	0	0	0	0	0	0	0	0	0
0	0	0	0	0	0	0	0	0	0	0	0	0	0	0	0	0	0	0	0	0	0	0	0	0	0	0	0	0	0	0	0	0	0	0	0	0	0	0	0	0	0	0	0	0	0	0	0	0	0
0	0	0	0	0	0	0	0	0	0	0	0	0	0	0	0	0	0	0	0	0	0	0	0	0	0	0	0	0	0	0	0	0	0	0	0	0	0	0	0	0	0	0	0	0	0	0	0	0	0
0	0	0	0	0	0	0	0	0	0	0	0	0	0	0	0	0	0	0	0	0	0	0	0	0	0	0	0	0	0	0	0	0	0	0	0	0	0	0	0	0	0	0	0	0	0	0	0	0	0
0	0	0	0	0	0	0	0	0	0	0	0	0	0	0	0	0	0	0	0	0	0	0	0	0	0	0	0	0	0	0	0	0	0	0	0	0	0	0	0	0	0	0	0	0	0	0	0	0	0
0	0	0	0	0	0	0	0	0	0	0	0	0	0	0	0	0	0	0	0	0	0	0	0	0	0	0	0	0	0	0	0	0	0	0	0	0	0	0	0	0	0	0	0	0	0	0	0	0	0
[truncated: 150 more columns]

## Sheet: fig2f
Matrix of the hot graph
0	0	0	0	0	0	0	0	0	0	0	0	0	0	0	0	0	0	0	0	0	0	0	0	0	171892000	30311400	26147600	52705700	12444400	108511000	721576000	731069000	373717000	147799000	21474800	124690000	120226000	21673900	824529000	1869940000	1966450000	1525520000	617430000	42250100	95783200	391482000	231713000	30396800	1286040000
0	0	0	0	0	0	0	0	0	0	0	0	0	0	0	0	0	0	0	0	0	0	0	0	0	184409000	25217400	23114500	81778200	9.24594e+06	163922000	702843000	803499000	517496000	168710000	15221900	210645000	117191000	17592200	725770000	1949970000	2127770000	1483260000	623384000	56719500	145696000	342280000	231063000	60040000	1162380000
0	0	0	0	0	0	0	0	0	0	0	0	0	0	0	0	0	0	0	0	0	0	0	0	0	214384000	38205600	20864200	87728700	20404400	191013000	621194000	939384000	618619000	148203000	15330700	190543000	125105000	48542000	742155000	1917690000	2093710000	1481530000	582385000	82002600	177295000	359667000	240714000	100774000	966686000
0	0	0	0	0	0	0	0	0	0	0	0	0	0	0	0	0	0	0	0	0	0	0	0	0	238688000	47039900	37552300	97670300	34865600	223654000	664412000	1012820000	617811000	156423000	46024100	178720000	167856000	84358100	622353000	1605740000	2042240000	1424670000	533095000	114760000	145893000	407658000	222967000	108180000	892949000
0	0	0	0	0	0	0	0	0	0	0	0	0	0	0	0	0	0	0	0	0	0	0	0	0	261623000	63467700	51935400	94312700	40850200	206906000	594369000	979902000	707302000	211348000	59834900	170294000	167001000	84246200	580262000	1544250000	1879860000	1416920000	671385000	126088000	136543000	372619000	160893000	74317700	750500000
0	0	0	0	0	0	0	0	0	0	0	0	0	0	0	0	0	0	0	0	0	0	0	0	0	311095000	96010900	47012600	94449600	38717600	178306000	676738000	900697000	770798000	280140000	56212200	176089000	160434000	79189000	544666000	1424940000	1816970000	1434920000	779176000	124124000	111774000	369801000	211336000	53502700	570425000
0	0	0	0	0	0	0	0	0	0	0	0	0	0	0	0	0	0	0	0	0	0	0	0	0	344230000	130789000	39967200	122203000	39556900	147594000	587420000	879213000	830770000	309087000	57316200	178705000	146544000	67428200	500052000	1141210000	1573280000	1525420000	873337000	170320000	108463000	321556000	244141000	40140300	488061000
0	0	0	0	0	0	0	0	0	0	0	0	0	0	0	0	0	0	0	0	0	0	0	0	0	346109000	133468000	39281500	102000000	39061400	130448000	493829000	889958000	881343000	330341000	62858600	169042000	163769000	63257900	349766000	935113000	1544800000	1812290000	904280000	209015000	100517000	293846000	232140000	54984200	308604000
0	0	0	0	0	0	0	0	0	0	0	0	0	0	0	0	0	0	0	0	0	0	0	0	0	398594000	187240000	42714800	78978200	38995500	84321300	366755000	769945000	957069000	432680000	79627800	145179000	177604000	58174000	204221000	814355000	1574390000	1677350000	910560000	261829000	85265500	293979000	252710000	79148200	143204000
0	0	0	0	0	0	0	0	0	0	0	0	0	0	0	0	0	0	0	0	0	0	0	0	0	0	221895000	48482700	72638300	42275000	38584400	329762000	785269000	879631000	524874000	101794000	115917000	157278000	70584600	129832000	694853000	1420170000	1885080000	1149700000	352165000	74560900	254963000	271151000	91717800	76232900
0	0	0	0	0	0	0	0	0	0	0	0	0	0	0	0	0	0	0	0	0	0	0	0	0	0	237620000	46018800	56209700	41013100	40021400	268118000	789483000	843152000	537348000	107147000	87287500	157908000	95006500	99636700	553281000	1258590000	1552690000	1278690000	401634000	43637500	212153000	262408000	141204000	80060000
0	0	0	0	0	0	0	0	0	0	0	0	0	0	0	0	0	0	0	0	0	0	0	0	0	0	279445000	44311400	61267700	63203000	45494300	189073000	786102000	797949000	623797000	118989000	58081600	155817000	141727000	79128700	383063000	1332380000	1629550000	1316980000	567313000	34964600	171306000	287328000	206678000	81934500
0	0	0	0	0	0	0	0	0	0	0	0	0	0	0	0	0	0	0	0	0	0	0	0	0	0	324629000	40231700	51790100	104898000	42393000	139892000	580528000	820687000	685311000	116090000	40086800	125803000	159740000	91313200	299381000	967412000	1297580000	1328320000	776088000	52507300	104344000	275805000	264703000	105215000
0	0	0	0	0	0	0	0	0	0	0	0	0	0	0	0	0	0	0	0	0	0	0	0	0	0	310912000	56168500	41226300	107142000	59547500	92467300	393515000	746152000	701621000	164957000	24257500	126670000	153546000	75486500	185643000	751367000	1228600000	1353640000	851601000	101496000	67888700	229631000	266549000	126072000
0	0	0	0	0	0	0	0	0	0	0	0	0	0	0	0	0	0	0	0	0	0	0	0	0	0	381239000	82025800	33587400	65306900	61998300	72199900	339593000	626435000	724095000	250531000	28526800	103680000	156992000	89276100	123533000	508190000	1017950000	1418150000	923017000	212995000	35927400	185357000	250708000	158986000
0	0	0	0	0	0	0	0	0	0	0	0	0	0	0	0	0	0	0	0	0	0	0	0	0	0	0	121729000	15884600	48018000	74219800	28850200	229451000	622159000	720821000	285188000	48571100	54292100	130324000	98100300	62485800	318700000	919030000	1237470000	971861000	380525000	25373500	128696000	243629000	177474000
0	0	0	0	0	0	0	0	0	0	0	0	0	0	0	0	0	0	0	0	0	0	0	0	0	0	0	156580000	14265300	42470500	72265300	15762100	136937000	507164000	720976000	361349000	83121800	20992600	108151000	105950000	21204300	205205000	672355000	1230360000	1008750000	532168000	52290000	60684000	188903000	190273000
0	0	0	0	0	0	0	0	0	0	0	0	0	0	0	0	0	0	0	0	0	0	0	0	0	0	0	220721000	45793400	22599800	71441300	22229200	77357600	460180000	635077000	391352000	142864000	25306900	73262400	106847000	23263000	100774000	498301000	1226850000	1194680000	666187000	153927000	23500100	125842000	234671000
0	0	0	0	0	0	0	0	0	0	0	0	0	0	0	0	0	0	0	0	0	0	0	0	0	0	0	253777000	107512000	14134300	48348100	43326500	33122600	355859000	649640000	515821000	247990000	64934900	48266900	124359000	52041700	46667100	331089000	953534000	1148120000	692475000	340827000	32061500	78861700	188683000
0	0	0	0	0	0	0	0	0	0	0	0	0	0	0	0	0	0	0	0	0	0	0	0	0	0	0	0	173004000	15609100	37237700	58120300	18149500	282981000	624859000	535955000	326088000	119110000	23732700	89673300	81527900	17224800	191296000	835278000	996392000	963256000	510509000	108006000	28712600	127931000
0	0	0	0	0	0	0	0	0	0	0	0	0	0	0	0	0	0	0	0	0	0	0	0	0	0	0	0	222820000	34121000	29037200	70400300	19762200	179205000	557647000	546918000	430183000	199918000	19562900	62557500	107273000	25613000	72713500	632543000	988179000	930278000	625560000	257847000	24771000	90709600
0	0	0	0	0	0	0	0	0	0	0	0	0	0	0	0	0	0	0	0	0	0	0	0	0	0	0	0	303137000	78302400	24624400	77916200	34467100	125440000	400913000	525149000	591064000	304155000	39337500	36881000	106394000	47398900	29928700	396554000	794530000	944981000	866676000	476405000	54774100	39883700
0	0	0	0	0	0	0	0	0	0	0	0	0	0	0	0	0	0	0	0	0	0	0	0	0	0	0	0	319794000	129035000	33659700	58852700	51001300	51364100	314989000	482042000	505090000	364450000	106006000	28397400	95052400	60879400	16586900	277401000	656291000	836227000	1097010000	577690000	158252000	21300200
0	0	0	0	0	0	0	0	0	0	0	0	0	0	0	0	0	0	0	0	0	0	0	0	0	0	0	0	0	190934000	52234100	43161300	59788100	18543300	163718000	403920000	551052000	492049000	188374000	32364300	67113300	77507900	23823800	135371000	439234000	773151000	1008310000	679987000	261871000	36366800
0	0	0	0	0	0	0	0	0	0	0	0	0	0	0	0	0	0	0	0	0	0	0	0	0	0	0	0	0	249436000	93330600	33176900	63091700	16203100	79532100	343380000	403925000	521488000	257919000	81589100	44078600	68932800	50145100	46896100	285588000	596560000	837910000	807844000	419522000	97808700
0	0	0	0	0	0	0	0	0	0	0	0	0	0	0	0	0	0	0	0	0	0	0	0	0	0	0	0	0	283681000	153049000	31223100	60690700	26766600	39057400	190691000	414423000	476755000	404427000	138016000	26063700	60056000	72326200	14622100	141200000	428438000	828648000	834108000	565045000	188096000
0	0	0	0	0	0	0	0	0	0	0	0	0	0	0	0	0	0	0	0	0	0	0	0	0	0	0	0	0	0	214521000	54274900	50395100	39820500	15704700	112375000	214117000	413560000	449112000	259328000	49726100	33032700	76094200	20038000	53049300	226153000	573724000	740337000	709589000	374520000
0	0	0	0	0	0	0	0	0	0	0	0	0	0	0	0	0	0	0	0	0	0	0	0	0	0	0	0	0	0	266163000	98794400	32759300	48347400	19487000	41983000	132122000	302978000	485255000	409153000	102787000	23033400	73093000	40511100	15296500	131520000	341478000	686453000	770788000	511574000
0	0	0	0	0	0	0	0	0	0	0	0	0	0	0	0	0	0	0	0	0	0	0	0	0	0	0	0	0	0	0	162904000	32022200	37853000	31777400	14404400	66493200	187907000	420370000	438322000	231154000	37631100	43229800	44970400	13366600	45213600	155305000	429319000	590096000	652157000
0	0	0	0	0	0	0	0	0	0	0	0	0	0	0	0	0	0	0	0	0	0	0	0	0	0	0	0	0	0	0	204028000	54448200	20410400	42542900	14442700	33663200	130202000	322225000	415195000	321509000	95827600	20934400	55573100	30871700	14407000	79161700	229501000	504898000	664465000
0	0	0	0	0	0	0	0	0	0	0	0	0	0	0	0	0	0	0	0	0	0	0	0	0	0	0	0	0	0	0	254506000	110756000	11077900	27858700	30569700	32418600	73858600	224555000	409117000	420674000	153941000	27833700	34729600	46366300	14451200	16732400	114066000	298927000	539574000
0	0	0	0	0	0	0	0	0	0	0	0	0	0	0	0	0	0	0	0	0	0	0	0	0	0	0	0	0	0	0	0	162252000	17507000	19981400	44294500	34043700	27754400	143519000	352544000	410303000	235621000	74981700	18191900	41535200	31062400	9.43785e+06	34593400	189363000	360503000
0	0	0	0	0	0	0	0	0	0	0	0	0	0	0	0	0	0	0	0	0	0	0	0	0	0	0	0	0	0	0	0	269836000	39357100	9.45991e+06	38289100	32779300	16286700	68294000	215233000	308605000	304484000	177375000	10480500	30571400	43401800	25279900	21786000	73175100	213057000
0	0	0	0	0	0	0	0	0	0	0	0	0	0	0	0	0	0	0	0	0	0	0	0	0	0	0	0	0	0	0	0	0	106179000	14027000	20548300	34702200	29061600	24582300	122527000	315656000	323982000	237249000	39442800	11915600	35330800	46885700	30741300	20945700	90907300
0	0	0	0	0	0	0	0	0	0	0	0	0	0	0	0	0	0	0	0	0	0	0	0	0	0	0	0	0	0	0	0	0	187401000	53416000	11576200	27278000	32025400	17020200	45290700	152702000	264946000	330622000	100541000	14761900	17422200	46156600	43587000	19547000	36435800
0	0	0	0	0	0	0	0	0	0	0	0	0	0	0	0	0	0	0	0	0	0	0	0	0	0	0	0	0	0	0	0	0	0	92310100	15272300	8.75493e+06	33584200	26823500	14966900	64421800	241093000	272849000	218205000	49395700	9.99757e+06	29081600	51433800	39953200	12021500
0	0	0	0	0	0	0	0	0	0	0	0	0	0	0	0	0	0	0	0	0	0	0	0	0	0	0	0	0	0	0	0	0	0	170593000	54202100	5.90458e+06	16582400	25770200	11265100	25228200	106968000	251996000	233182000	117889000	20708300	12816900	32011000	43047200	23564700
0	0	0	0	0	0	0	0	0	0	0	0	0	0	0	0	0	0	0	0	0	0	0	0	0	0	0	0	0	0	0	0	0	0	0	94722500	22900300	5.58374e+06	23490600	30744900	8.26699e+06	34676600	182499000	267629000	193390000	68530300	11857500	15169300	30352500	35366800
0	0	0	0	0	0	0	0	0	0	0	0	0	0	0	0	0	0	0	0	0	0	0	0	0	0	0	0	0	0	0	0	0	0	0	0	91868600	17952200	11890600	27895700	15324400	10459900	69579400	222911000	242883000	160188000	39225400	8.79008e+06	13706500	32374400
0	0	0	0	0	0	0	0	0	0	0	0	0	0	0	0	0	0	0	0	0	0	0	0	0	0	0	0	0	0	0	0	0	0	0	0	127585000	58546000	6.24629e+06	14429100	24274300	10994300	24247800	119165000	258504000	215591000	108150000	27605400	10205600	21943500
0	0	0	0	0	0	0	0	0	0	0	0	0	0	0	0	0	0	0	0	0	0	0	0	0	0	0	0	0	0	0	0	0	0	0	0	0	124351000	28986400	6.91886e+06	21940900	25404400	6.65299e+06	49262100	182556000	233131000	190618000	110234000	36961300	7.81888e+06
0	0	0	0	0	0	0	0	0	0	0	0	0	0	0	0	0	0	0	0	0	0	0	0	0	0	0	0	0	0	0	0	0	0	0	0	0	0	68863900	12689800	9.77649e+06	29395600	14294900	8.8379e+06	110380000	192697000	198061000	148756000	96634400	29465400
0	0	0	0	0	0	0	0	0	0	0	0	0	0	0	0	0	0	0	0	0	0	0	0	0	0	0	0	0	0	0	0	0	0	0	0	0	0	118155000	50808000	9.11365e+06	17276900	25315700	11091800	32462100	117611000	194705000	219004000	149083000	69507200
0	0	0	0	0	0	0	0	0	0	0	0	0	0	0	0	0	0	0	0	0	0	0	0	0	0	0	0	0	0	0	0	0	0	0	0	0	0	0	126605000	30989400	11211200	21062300	21580400	11271100	34956100	138481000	161895000	259502000	143311000
0	0	0	0	0	0	0	0	0	0	0	0	0	0	0	0	0	0	0	0	0	0	0	0	0	0	0	0	0	0	0	0	0	0	0	0	0	0	0	0	94000700	24677500	12191400	18768700	17362700	16722500	65143400	131231000	178848000	179436000
0	0	0	0	0	0	0	0	0	0	0	0	0	0	0	0	0	0	0	0	0	0	0	0	0	0	0	0	0	0	0	0	0	0	0	0	0	0	0	0	154223000	71653200	14711900	12576900	23583200	10028200	16415400	75124700	133916000	211188000
0	0	0	0	0	0	0	0	0	0	0	0	0	0	0	0	0	0	0	0	0	0	0	0	0	0	0	0	0	0	0	0	0	0	0	0	0	0	0	0	0	164626000	53924700	12852000	14002300	13910900	5.58464e+06	19607800	86029100	137573000
0	0	0	0	0	0	0	0	0	0	0	0	0	0	0	0	0	0	0	0	0	0	0	0	0	0	0	0	0	0	0	0	0	0	0	0	0	0	0	0	0	0	104671000	39435700	9.54455e+06	17331900	12676500	4.79286e+06	20507300	82646400
0	0	0	0	0	0	0	0	0	0	0	0	0	0	0	0	0	0	0	0	0	0	0	0	0	0	0	0	0	0	0	0	0	0	0	0	0	0	0	0	0	0	0	96755100	35576200	8.20215e+06	22685100	13194600	6.56376e+06	22493600
0	0	0	0	0	0	0	0	0	0	0	0	0	0	0	0	0	0	0	0	0	0	0	0	0	0	0	0	0	0	0	0	0	0	0	0	0	0	0	0	0	0	0	0	69872900	21671700	9.47069e+06	19932900	11906000	5.8958e+06
0	0	0	0	0	0	0	0	0	0	0	0	0	0	0	0	0	0	0	0	0	0	0	0	0	0	0	0	0	0	0	0	0	0	0	0	0	0	0	0	0	0	0	0	0	76272000	25284300	9.32772e+06	20643600	12993900
0	0	0	0	0	0	0	0	0	0	0	0	0	0	0	0	0	0	0	0	0	0	0	0	0	0	0	0	0	0	0	0	0	0	0	0	0	0	0	0	0	0	0	0	0	113231000	73260100	10741900	14983200	15717800
0	0	0	0	0	0	0	0	0	0	0	0	0	0	0	0	0	0	0	0	0	0	0	0	0	0	0	0	0	0	0	0	0	0	0	0	0	0	0	0	0	0	0	0	0	0	129726000	49619200	13040000	11306200
0	0	0	0	0	0	0	0	0	0	0	0	0	0	0	0	0	0	0	0	0	0	0	0	0	0	0	0	0	0	0	0	0	0	0	0	0	0	0	0	0	0	0	0	0	0	0	159131000	90356400	33420200
0	0	0	0	0	0	0	0	0	0	0	0	0	0	0	0	0	0	0	0	0	0	0	0	0	0	0	0	0	0	0	0	0	0	0	0	0	0	0	0	0	0	0	0	0	0	0	0	199669000	47283200
0	0	0	0	0	0	0	0	0	0	0	0	0	0	0	0	0	0	0	0	0	0	0	0	0	0	0	0	0	0	0	0	0	0	0	0	0	0	0	0	0	0	0	0	0	0	0	0	0	0
0	0	0	0	0	0	0	0	0	0	0	0	0	0	0	0	0	0	0	0	0	0	0	0	0	0	0	0	0	0	0	0	0	0	0	0	0	0	0	0	0	0	0	0	0	0	0	0	0	0
0	0	0	0	0	0	0	0	0	0	0	0	0	0	0	0	0	0	0	0	0	0	0	0	0	0	0	0	0	0	0	0	0	0	0	0	0	0	0	0	0	0	0	0	0	0	0	0	0	0
0	0	0	0	0	0	0	0	0	0	0	0	0	0	0	0	0	0	0	0	0	0	0	0	0	0	0	0	0	0	0	0	0	0	0	0	0	0	0	0	0	0	0	0	0	0	0	0	0	0
0	0	0	0	0	0	0	0	0	0	0	0	0	0	0	0	0	0	0	0	0	0	0	0	0	0	0	0	0	0	0	0	0	0	0	0	0	0	0	0	0	0	0	0	0	0	0	0	0	0
0	0	0	0	0	0	0	0	0	0	0	0	0	0	0	0	0	0	0	0	0	0	0	0	0	0	0	0	0	0	0	0	0	0	0	0	0	0	0	0	0	0	0	0	0	0	0	0	0	0
0	0	0	0	0	0	0	0	0	0	0	0	0	0	0	0	0	0	0	0	0	0	0	0	0	0	0	0	0	0	0	0	0	0	0	0	0	0	0	0	0	0	0	0	0	0	0	0	0	0
0	0	0	0	0	0	0	0	0	0	0	0	0	0	0	0	0	0	0	0	0	0	0	0	0	0	0	0	0	0	0	0	0	0	0	0	0	0	0	0	0	0	0	0	0	0	0	0	0	0
0	0	0	0	0	0	0	0	0	0	0	0	0	0	0	0	0	0	0	0	0	0	0	0	0	0	0	0	0	0	0	0	0	0	0	0	0	0	0	0	0	0	0	0	0	0	0	0	0	0
0	0	0	0	0	0	0	0	0	0	0	0	0	0	0	0	0	0	0	0	0	0	0	0	0	0	0	0	0	0	0	0	0	0	0	0	0	0	0	0	0	0	0	0	0	0	0	0	0	0
0	0	0	0	0	0	0	0	0	0	0	0	0	0	0	0	0	0	0	0	0	0	0	0	0	0	0	0	0	0	0	0	0	0	0	0	0	0	0	0	0	0	0	0	0	0	0	0	0	0
0	0	0	0	0	0	0	0	0	0	0	0	0	0	0	0	0	0	0	0	0	0	0	0	0	0	0	0	0	0	0	0	0	0	0	0	0	0	0	0	0	0	0	0	0	0	0	0	0	0
0	0	0	0	0	0	0	0	0	0	0	0	0	0	0	0	0	0	0	0	0	0	0	0	0	0	0	0	0	0	0	0	0	0	0	0	0	0	0	0	0	0	0	0	0	0	0	0	0	0
0	0	0	0	0	0	0	0	0	0	0	0	0	0	0	0	0	0	0	0	0	0	0	0	0	0	0	0	0	0	0	0	0	0	0	0	0	0	0	0	0	0	0	0	0	0	0	0	0	0
0	0	0	0	0	0	0	0	0	0	0	0	0	0	0	0	0	0	0	0	0	0	0	0	0	0	0	0	0	0	0	0	0	0	0	0	0	0	0	0	0	0	0	0	0	0	0	0	0	0
0	0	0	0	0	0	0	0	0	0	0	0	0	0	0	0	0	0	0	0	0	0	0	0	0	0	0	0	0	0	0	0	0	0	0	0	0	0	0	0	0	0	0	0	0	0	0	0	0	0
0	0	0	0	0	0	0	0	0	0	0	0	0	0	0	0	0	0	0	0	0	0	0	0	0	0	0	0	0	0	0	0	0	0	0	0	0	0	0	0	0	0	0	0	0	0	0	0	0	0
0	0	0	0	0	0	0	0	0	0	0	0	0	0	0	0	0	0	0	0	0	0	0	0	0	0	0	0	0	0	0	0	0	0	0	0	0	0	0	0	0	0	0	0	0	0	0	0	0	0
0	0	0	0	0	0	0	0	0	0	0	0	0	0	0	0	0	0	0	0	0	0	0	0	0	0	0	0	0	0	0	0	0	0	0	0	0	0	0	0	0	0	0	0	0	0	0	0	0	0
0	0	0	0	0	0	0	0	0	0	0	0	0	0	0	0	0	0	0	0	0	0	0	0	0	0	0	0	0	0	0	0	0	0	0	0	0	0	0	0	0	0	0	0	0	0	0	0	0	0
0	0	0	0	0	0	0	0	0	0	0	0	0	0	0	0	0	0	0	0	0	0	0	0	0	0	0	0	0	0	0	0	0	0	0	0	0	0	0	0	0	0	0	0	0	0	0	0	0	0
0	0	0	0	0	0	0	0	0	0	0	0	0	0	0	0	0	0	0	0	0	0	0	0	0	0	0	0	0	0	0	0	0	0	0	0	0	0	0	0	0	0	0	0	0	0	0	0	0	0
0	0	0	0	0	0	0	0	0	0	0	0	0	0	0	0	0	0	0	0	0	0	0	0	0	0	0	0	0	0	0	0	0	0	0	0	0	0	0	0	0	0	0	0	0	0	0	0	0	0
0	0	0	0	0	0	0	0	0	0	0	0	0	0	0	0	0	0	0	0	0	0	0	0	0	0	0	0	0	0	0	0	0	0	0	0	0	0	0	0	0	0	0	0	0	0	0	0	0	0
0	0	0	0	0	0	0	0	0	0	0	0	0	0	0	0	0	0	0	0	0	0	0	0	0	0	0	0	0	0	0	0	0	0	0	0	0	0	0	0	0	0	0	0	0	0	0	0	0	0
0	0	0	0	0	0	0	0	0	0	0	0	0	0	0	0	0	0	0	0	0	0	0	0	0	0	0	0	0	0	0	0	0	0	0	0	0	0	0	0	0	0	0	0	0	0	0	0	0	0
0	0	0	0	0	0	0	0	0	0	0	0	0	0	0	0	0	0	0	0	0	0	0	0	0	0	0	0	0	0	0	0	0	0	0	0	0	0	0	0	0	0	0	0	0	0	0	0	0	0
0	0	0	0	0	0	0	0	0	0	0	0	0	0	0	0	0	0	0	0	0	0	0	0	0	0	0	0	0	0	0	0	0	0	0	0	0	0	0	0	0	0	0	0	0	0	0	0	0	0
0	0	0	0	0	0	0	0	0	0	0	0	0	0	0	0	0	0	0	0	0	0	0	0	0	0	0	0	0	0	0	0	0	0	0	0	0	0	0	0	0	0	0	0	0	0	0	0	0	0
0	0	0	0	0	0	0	0	0	0	0	0	0	0	0	0	0	0	0	0	0	0	0	0	0	0	0	0	0	0	0	0	0	0	0	0	0	0	0	0	0	0	0	0	0	0	0	0	0	0
0	0	0	0	0	0	0	0	0	0	0	0	0	0	0	0	0	0	0	0	0	0	0	0	0	0	0	0	0	0	0	0	0	0	0	0	0	0	0	0	0	0	0	0	0	0	0	0	0	0
0	0	0	0	0	0	0	0	0	0	0	0	0	0	0	0	0	0	0	0	0	0	0	0	0	0	0	0	0	0	0	0	0	0	0	0	0	0	0	0	0	0	0	0	0	0	0	0	0	0
0	0	0	0	0	0	0	0	0	0	0	0	0	0	0	0	0	0	0	0	0	0	0	0	0	0	0	0	0	0	0	0	0	0	0	0	0	0	0	0	0	0	0	0	0	0	0	0	0	0
0	0	0	0	0	0	0	0	0	0	0	0	0	0	0	0	0	0	0	0	0	0	0	0	0	0	0	0	0	0	0	0	0	0	0	0	0	0	0	0	0	0	0	0	0	0	0	0	0	0
0	0	0	0	0	0	0	0	0	0	0	0	0	0	0	0	0	0	0	0	0	0	0	0	0	0	0	0	0	0	0	0	0	0	0	0	0	0	0	0	0	0	0	0	0	0	0	0	0	0
0	0	0	0	0	0	0	0	0	0	0	0	0	0	0	0	0	0	0	0	0	0	0	0	0	0	0	0	0	0	0	0	0	0	0	0	0	0	0	0	0	0	0	0	0	0	0	0	0	0
0	0	0	0	0	0	0	0	0	0	0	0	0	0	0	0	0	0	0	0	0	0	0	0	0	0	0	0	0	0	0	0	0	0	0	0	0	0	0	0	0	0	0	0	0	0	0	0	0	0
0	0	0	0	0	0	0	0	0	0	0	0	0	0	0	0	0	0	0	0	0	0	0	0	0	0	0	0	0	0	0	0	0	0	0	0	0	0	0	0	0	0	0	0	0	0	0	0	0	0
0	0	0	0	0	0	0	0	0	0	0	0	0	0	0	0	0	0	0	0	0	0	0	0	0	0	0	0	0	0	0	0	0	0	0	0	0	0	0	0	0	0	0	0	0	0	0	0	0	0
0	0	0	0	0	0	0	0	0	0	0	0	0	0	0	0	0	0	0	0	0	0	0	0	0	0	0	0	0	0	0	0	0	0	0	0	0	0	0	0	0	0	0	0	0	0	0	0	0	0
0	0	0	0	0	0	0	0	0	0	0	0	0	0	0	0	0	0	0	0	0	0	0	0	0	0	0	0	0	0	0	0	0	0	0	0	0	0	0	0	0	0	0	0	0	0	0	0	0	0
0	0	0	0	0	0	0	0	0	0	0	0	0	0	0	0	0	0	0	0	0	0	0	0	0	0	0	0	0	0	0	0	0	0	0	0	0	0	0	0	0	0	0	0	0	0	0	0	0	0
0	0	0	0	0	0	0	0	0	0	0	0	0	0	0	0	0	0	0	0	0	0	0	0	0	0	0	0	0	0	0	0	0	0	0	0	0	0	0	0	0	0	0	0	0	0	0	0	0	0
0	0	0	0	0	0	0	0	0	0	0	0	0	0	0	0	0	0	0	0	0	0	0	0	0	0	0	0	0	0	0	0	0	0	0	0	0	0	0	0	0	0	0	0	0	0	0	0	0	0
0	0	0	0	0	0	0	0	0	0	0	0	0	0	0	0	0	0	0	0	0	0	0	0	0	0	0	0	0	0	0	0	0	0	0	0	0	0	0	0	0	0	0	0	0	0	0	0	0	0
[truncated: 150 more columns]

## Sheet: fig3
	black curve in a	red curve in a			cyan curve in b	blue curve in b
0	3160	15972		0	656.365	277.201
0.1	8723	40800		5	3916.6	2843.36
0.2	11613	46934		10	6528.46	3749.09
0.3	15421	52360		15	5734.02	4340.72
0.4	17647	52408		20	3768.78	5121.55
0.5	21080	55951		25	3845.74	6603.48
0.6	22325	55224		30	4858.03	9912.38
0.7	23028	52494		35	6672.66	12575.5
0.8	23571	53021		40	9311.42	13812.8
0.9	20928	46351		45	9958.58	10418.5
1	16626	38820		50	6745.58	9240.46
1.1	12170	32789		55	4395.29	6050.17
1.2	8889	28718		60	5543.4	3161.03
1.3	7084	26830		65	5934.23	2625.74
1.4	7237	31399		70	8361.4	1536.22
1.5	6077	27337		75	9135.45	1623.37
1.6	6410	26950		80	8408.56	1747.02
1.7	7065	23921		85	5617.14	2567.13
1.8	8609	24444		90	3725.15	3232.22
1.9	10393	26503		95	4070.91	3115.49
2	10277.9	26987.8		100	7730.55	1954.22
2.1	9713.77	26455.8		105	10383.9	1192.9
2.2	8417.91	25018.2		110	10760.1	1985.43
2.3	7020.8	23196.6		115	8599.38	2559.66
2.4	5838.83	21672.3		120	5439.04	3235.5
2.5	4960.01	20648		125	3733.15	5093.62
2.6	4321.96	20087.7		130	6150.95	7277.75
2.7	3796.2	19356.8		135	10369.1	8341.07
2.8	3293.07	18464		140	9891.67	13069.3
2.9	3172.04	18302.3		145	7908.17	13188
3	3154.61	17820.5		150	4500.62	11267.6
3.1	3194.69	17194.4		155	3387.44	7844.65
3.2	3394.12	16669.1		160	3954.34	6156.2
3.3	4172.56	17743.1		165	6219.27	4072.92
3.4	4631.43	17505		170	7424	3270.76
3.5	5596.73	18553.1		175	4887.28	2501.18
3.6	6514.69	19679.5		180	827.43	260.799
3.7	7359.29	20091
3.8	8452.84	21075.1
3.9	9256.01	21573.9
4	9754.29	21514.7
4.1	9856.48	20861
4.2	9245.69	19357
4.3	8645.38	18514.1
4.4	7548.69	16706
4.5	6870.79	15798.1
4.6	6172.91	14850.4
4.7	5286.6	13185.2
4.8	4794.31	12260.3
4.9	4345.94	11451
5	3862.42	10606.6
5.1	3636.2	10311.3
5.2	3424.85	10185.3
5.3	3122.3	9672.23
5.4	2787.74	9107.79
5.5	2477.71	8677.5
5.6	2368.28	8962.77
5.7	2227.73	8990.37
5.8	2091.9	8969.99
5.9	2027.88	8918.48
6	1980.76	8950.15
6.1	2049.92	9013.8
6.2	2211.13	9355.71
6.3	2582.81	10012.9
6.4	2919.99	10307.8
6.5	3322.92	10590.6
6.6	3845.55	11279.8
6.7	4299.08	11834.1
6.8	4779.15	12436.4
6.9	5174.83	12717
7	5605.67	13194.4
7.1	5835.04	13312
7.2	5754.27	12867
7.3	5811.69	12916.4
7.4	5568.26	12344.6
7.5	5244.36	11779.5
7.6	4885.06	11175.5
7.7	4435.22	10506.4
7.8	3952.18	9742.29
7.9	3429.15	8982.07
8	3048.17	8450.15
8.1	2673.67	8041.66
8.2	2233.04	7417.59
8.3	1971.82	7154.53
8.4	1698.74	6731.03
8.5	1547.73	6512.61
8.6	1456.96	6415.31
8.7	1379.83	6271.42
8.8	1290.49	6180.37
8.9	1208.01	6051.46
9	1195.37	5974.01
9.1	1224.77	5973.19
9.2	1283.76	5990.47
9.3	1451	6350.38
9.4	1641.61	6644.88
9.5	1739.21	6677.08
9.6	1912.15	6914.08
9.7	1988.65	6728.58
9.8	2095.17	6727.05
9.9	2241.06	6832.24
10	2379.19	6968.77
10.1	2472.79	7046.56
10.2	2541.7	7071.57
10.3	2530.04	7025.04
10.4	2446.74	6753.93
10.5	2379.13	6530.72
10.6	2366.04	6482.13
10.7	2278.69	6261.94
10.8	2157.21	5993.37
10.9	2021.72	5774.28
11	1830.25	5419.2
11.1	1573	4873.92
11.2	1466.9	4792.28
11.3	1410.81	4859.13
11.4	1230.65	4567.33
11.5	1075.28	4244.67
11.6	952.371	3996.93
11.7	854.317	3880.99
11.8	803.776	3762.7
11.9	795.354	3790.76
12	777.145	3814.37
12.1	782.727	3807.58
12.2	804.231	3864.77
12.3	834.485	3877.87
12.4	865.916	3891.68
12.5	933.214	3948.9
12.6	1014.79	4013.24
12.7	1063.96	4037.06
12.8	1103.16	4055.7
12.9	1107.6	3969.94
13	1122.53	3987.71
13.1	1141.7	3974.17
13.2	1189.34	4048.54
13.3	1224.39	4049.4
13.4	1212.01	3894.27
13.5	1179.53	3726.66
13.6	1184.74	3714.21
13.7	1225.64	3831.53
13.8	1203.87	3852.71
13.9	1111.82	3606.5
14	1049.38	3489.63
14.1	1004.06	3375.31
14.2	955.636	3232.45
14.3	922.298	3126.27
14.4	923.322	3178.47
14.5	877.233	3126.27
14.6	775.014	2896.68
14.7	739.252	2917.89
14.8	684.678	2924.79
14.9	644	2826.6
15	603.028	2714.9
15.1	593.161	2654.84
15.2	566.83	2571.84
15.3	551.338	2500.34
15.4	582.296	2661.53
15.5	589.951	2731.08
15.6	591.338	2700.1
15.7	613.76	2704.61
15.8	604.872	2630.29
15.9	617.275	2553.82
16	634.124	2506.14
16.1	640.585	2450.7
16.2	636.406	2448.5
16.3	647.03	2562.33
16.4	639.07	2589.75
16.5	623.925	2541.25
16.6	645.366	2572.51
16.7	661.112	2553.29
16.8	639.557	2447.1
16.9	652.361	2490.56
17	661.669	2530.06
17.1	642.028	2450.06
17.2	617.27	2412.13
17.3	612.897	2427.31
17.4	592.352	2403.72
17.5	553.981	2326.47
17.6	530.634	2248.45
17.7	545.033	2309.53
17.8	505.366	2172.79
17.9	499.228	2157
18	511.592	2224
18.1	488.368	2125.26
18.2	480.692	2181.66
18.3	485.993	2169.34
18.4	478.841	2137.6
18.5	485.38	2177.91
18.6	441.445	2038.02
18.7	435.455	2074.8
18.8	427.455	2095.31
18.9	400.291	1997.97
19	421.238	2061.18
19.1	419.851	1992.22
19.2	404.361	1923.82
19.3	418.503	1974.8
19.4	404.648	1902.79
19.5	393.846	1804.39
19.6	414.265	1878.9
19.7	431.845	1974.03
19.8	420.303	1984.63
19.9	343.373	1758.74
20	153.983	1094.02
20.1
20.2
20.3
20.4
20.5
20.6
20.7
20.8
20.9
21
21.1
21.2
21.3
21.4
21.5
21.6
21.7
21.8
21.9
22
22.1
22.2
22.3
22.4
22.5
22.6
22.7
22.8
22.9
23
23.1
23.2
23.3
23.4
23.5
23.6
23.7
23.8
23.9
24
24.1
24.2
24.3
24.4
24.5
24.6
24.7
24.8
24.9
25
25.1
25.2
25.3
25.4
25.5
25.6
25.7
25.8
25.9
26
26.1
26.2
26.3
26.4
26.5
26.6
26.7
26.8
26.9
27
27.1
27.2
27.3
27.4
27.5
27.6
27.7
27.8
27.9
28
28.1
28.2
28.3
28.4
28.5
28.6
28.7
28.8
28.9
29
29.1
29.2
29.3
29.4
29.5
29.6
29.7
29.8
29.9
30

## Sheet: fig4
	markers in red area as sequence from left to right			markers in black area as sequence from left to right
82	0.09		82	0.67
82	0.19		82	0.72
88	0.19		88	0.64
88	0.11		88	0.8
Cal.	0.3		Cal.	0.67

## Sheet: fig5
	black dots in up-panel of subfigure a			black dots in the inset subgraph from up-panel of subfigure a			cyan dotted curve in subfigure a			dotted curve in the down-panel from subfigure a			black curve in subfigure b			black curve in subfigure c			black curve in subfigure d
673	0		-152	0.40649		739	0		673	0		0	0		673	0.2685		700	0.5645
706	0.00108		-119	0.73839		772	0.04565		706	0.00108		0.38117	0.31909		678.5	0.2757		700.5	0.564
739	0.04611		-86	1.76443		805	0.10428		739	0.04611		0.76234	0.3197		684	0.2831		701	0.5635
772	0.10055		-53	3.17424		838	0.15961		772	0.05491		1.14351	0.32073		689.5	0.2905		701.5	0.5631
805	0.11545		-20	4.33925		871	0.2118		805	0.01116		1.52468	0.32216		695	0.298		702	0.5629
838	0.12647		13	4.50402		904	0.26105		838	-0.03314		1.90585	0.32399		700.5	0.3057		702.5	0.5628
871	0.20097		46	3.50414		937	0.30751		871	-0.01083		2.28702	0.32621		706	0.3135		703	0.5627
904	0.3144		79	2.19002		970	0.35134		904	0.05336		2.66819	0.32881		711.5	0.3215		703.5	0.5626
937	0.3734		112	1.37942		1003	0.3927		937	0.06589		3.04936	0.33178		717	0.3298		704	0.5625
970	0.34482		145	0.98963		1036	0.43172		970	-0.00653		3.43053	0.33512		722.5	0.3383		704.5	0.5625
1003	0.3153		178	0.71903		1069	0.46853		1003	-0.0774		3.8117	0.3388		728	0.3466		705	0.5627
1036	0.37209		211	0.59389		1102	0.50326		1036	-0.05963		4.19287	0.34282		733.5	0.3548		705.5	0.5632
1069	0.46605		244	0.58804		1135	0.53603		1069	-0.00248		4.57404	0.34716		739	0.3625		706	0.5635
1102	0.51291		277	0.50106		1168	0.56695		1102	0.00965		4.95521	0.35181		744.5	0.3696		706.5	0.5637
1135	0.53526		310	0.31436		1201	0.59612		1135	-0.000771684		5.33638	0.35675		750	0.3763		707	0.5633
1168	0.55959		343	0.18265		1234	0.62364		1168	-0.00736		5.71755	0.36196		755.5	0.3828		707.5	0.5624
1201	0.53729		376	0.14084		1267	0.6496		1201	-0.05882		6.09872	0.36743		761	0.3892		708	0.5613
1234	0.49009		409	0.13009		1300	0.67409		1234	-0.13354		6.47989	0.37314		766.5	0.3958		708.5	0.5602
1267	0.53862		442	0.13687		1333	0.69721		1267	-0.11097		6.86106	0.37908		772	0.4026		709	0.5595
1300	0.68506		475	0.13926		1366	0.71901		1300	0.01096		7.24223	0.38521		777.5	0.4096		709.5	0.5594
1333	0.77455		508	0.10888		1399	0.73958		1333	0.07735		7.6234	0.39154		783	0.4166		710	0.5599
1366	0.75642		541	0.07757		1432	0.75899		1366	0.0374		8.00457	0.39803		788.5	0.4237		710.5	0.5607
1399	0.74557		574	0.06776		1465	0.7773		1399	0.00599		8.38574	0.40468		794	0.431		711	0.5618
1432	0.79541		607	0.05351		1498	0.79458		1432	0.03642		8.76691	0.41145		799.5	0.4388		711.5	0.5628
1465	0.83572		640	0.0254		1531	0.81088		1465	0.05842		9.14808	0.41834		805	0.4471		712	0.5635
1498	0.82659		673	0		1564	0.82626		1498	0.03201		9.52925	0.42533		810.5	0.4561		712.5	0.5639
1531	0.81863		706	0.00108		1597	0.84077		1531	0.00775		9.91043	0.43239		816	0.4659		713	0.5641
1564	0.84412		739	0.04611		1630	0.85446		1564	0.01786		10.2916	0.43951		821.5	0.4761		713.5	0.5643
1597	0.86711		772	0.10055		1663	0.86737		1597	0.02634		10.6728	0.44667		827	0.4863		714	0.5645
1630	0.87087		805	0.11545		1696	0.87956		1630	0.01641		11.0539	0.45385		832.5	0.4964		714.5	0.5649
1663	0.87479		838	0.12647		1729	0.89105		1663	0.00742		11.4351	0.46104		838	0.5061		715	0.5655
1696	0.87729		871	0.20097		1762	0.9019		1696	-0.00227		11.8163	0.46821		843.5	0.5152		715.5	0.566
1729	0.86865		904	0.3144		1795	0.91213		1729	-0.0224		12.1974	0.47536		849	0.5239		716	0.5663
1762	0.86099		937	0.3734		1828	0.92179		1762	-0.04091		12.5786	0.48245		854.5	0.5324		716.5	0.5662
1795	0.8783		970	0.34482		1861	0.93089		1795	-0.03383		12.9598	0.48948		860	0.541		717	0.5655
1828	0.91898		1003	0.3153		1894	0.93949		1828	-0.00281		13.341	0.49643		865.5	0.5498		717.5	0.5644
1861	0.94447		1036	0.37209		1927	0.9476		1861	0.01358		13.7221	0.50328		871	0.5591		718	0.5628
1894	0.95074		1069	0.46605		1960	0.95525		1894	0.01125		14.1033	0.51002		876.5	0.569		718.5	0.5608
1927	0.97514		1102	0.51291		1993	0.96246		1927	0.02754		14.4845	0.51664		882	0.5794		719	0.5587
1960	1.00707		1135	0.53526		2026	0.96927		1960	0.05183		14.8656	0.52311		887.5	0.5901		719.5	0.5567
1993	1.01153		1168	0.55959		2059	0.9757		1993	0.04906		15.2468	0.52942		893	0.6007		720	0.5551
2026	0.99234		1201	0.53729		2092	0.98176		2026	0.02306		15.628	0.53557		898.5	0.6109		720.5	0.5542
2059	0.9676		1234	0.49009		2125	0.98748		2059	-0.0081		16.0092	0.54154		904	0.6205		721	0.5541
2092	0.9687		1267	0.53862		2158	0.99287		2092	-0.01306		16.3903	0.54731		909.5	0.6294		721.5	0.5547
2125	1.01406		1300	0.68506		2191	0.99796		2125	0.02658		16.7715	0.55288		915	0.6379		722	0.5561
2158	1.05338		1333	0.77455		2224	1.00276		2158	0.06051		17.1527	0.55824		920.5	0.646		722.5	0.5576
2191	1.04357		1366	0.75642		2257	1.0073		2191	0.04561		17.5338	0.56338		926	0.6538		723	0.5591
2224	1.01532		1399	0.74557		2290	1.01157		2224	0.01256		17.915	0.56829		931.5	0.6614		723.5	0.5603
2257	1.00731		1432	0.79541		2323	1.0156		2257	1.33018e-05		18.2962	0.57296		937	0.6689		724	0.561
2290	1.02184		1465	0.83572		2356	1.01941		2290	0.01027		18.6773	0.5774		942.5	0.6762		724.5	0.5614
2323	1.03633		1498	0.82659		2389	1.023		2323	0.02072		19.0585	0.58158		948	0.6831		725	0.5615
2356	1.0276		1531	0.81863		2422	1.02639		2356	0.00819		19.4397	0.58552		953.5	0.6899		725.5	0.5615
2389	1.0011		1564	0.84412		2455	1.02958		2389	-0.0219		19.8209	0.58922		959	0.6965		726	0.5615
2422	0.98356		1597	0.86711		2488	1.0326		2422	-0.04283		20.202	0.59266		964.5	0.7031		726.5	0.5616
2455	0.99317		1630	0.87087		2521	1.03544		2455	-0.03641		20.5832	0.59585		970	0.7097		727	0.5618
2488	1.02064		1663	0.87479		2554	1.03813		2488	-0.01196		20.9644	0.5988		975.5	0.7166		727.5	0.5621
2521	1.02367		1696	0.87729		2587	1.04066		2521	-0.01177		21.3455	0.60151		981	0.7239		728	0.5624
2554	0.98574		1729	0.86865		2620	1.04305		2554	-0.05238		21.7267	0.60399		986.5	0.7311		728.5	0.5629
2587	0.97158		1762	0.86099		2653	1.0453		2587	-0.06908		22.1079	0.60624		992	0.7379		729	0.5634
2620	1.02548		1795	0.8783		2686	1.04743		2620	-0.01757		22.489	0.60828		997.5	0.7441		729.5	0.5638
2653	1.08609		1828	0.91898		2719	1.04943		2653	0.04079		22.8702	0.6101		1003	0.7492		730	0.564
2686	1.0917		1861	0.94447		2752	1.05133		2686	0.04427		23.2514	0.61174		1008.5	0.7532		730.5	0.5639
2719	1.05518		1894	0.95074		2785	1.05311		2719	0.00575		23.6325	0.6132		1014	0.7561		731	0.5634
2752	1.01229		1927	0.97514					2752	-0.03904		24.0137	0.6145		1019.5	0.7583		731.5	0.5628
2785	1		1960	1.00707					2785	-0.05311		24.3949	0.61566		1025	0.7601		732	0.5621
			1993	1.01153								24.7761	0.6167		1030.5	0.762		732.5	0.5614
			2026	0.99234								25.1572	0.61764		1036	0.764		733	0.5607
			2059	0.9676								25.5384	0.6185		1041.5	0.766		733.5	0.5599
			2092	0.9687								25.9196	0.61931		1047	0.7677		734	0.5589
			2125	1.01406								26.3007	0.62009		1052.5	0.7693		734.5	0.558
			2158	1.05338								26.6819	0.62088		1058	0.7711		735	0.5573
			2191	1.04357								27.0631	0.62171		1063.5	0.7736		735.5	0.5567
			2224	1.01532								27.4443	0.62259		1069	0.7771		736	0.5565
			2257	1.00731								27.8254	0.62357		1074.5	0.7815		736.5	0.5562
			2290	1.02184								28.2066	0.62467		1080	0.7868		737	0.5558
			2323	1.03633								28.5878	0.62593		1085.5	0.7927		737.5	0.5555
			2356	1.0276								28.9689	0.62738		1091	0.799		738	0.5555
			2389	1.0011								29.3501	0.62904		1096.5	0.8057		738.5	0.5559
			2422	0.98356								29.7313	0.63095		1102	0.8125		739	0.5569
			2455	0.99317								30.1124	0.63314		1107.5	0.8196		739.5	0.5584
			2488	1.02064								30.4936	0.63564		1113	0.8272		740	0.56
			2521	1.02367								30.8748	0.63847		1118.5	0.8351		740.5	0.5616
			2554	0.98574								31.256	0.64166		1124	0.8431		741	0.5635
			2587	0.97158								31.6371	0.64522		1129.5	0.8512		741.5	0.5652
			2620	1.02548								32.0183	0.64918		1135	0.8591		742	0.5667
			2653	1.08609								32.3995	0.65355		1140.5	0.8666		742.5	0.5677
			2686	1.0917								32.7806	0.65835		1146	0.874		743	0.5679
			2719	1.05518								33.1618	0.66358		1151.5	0.8814		743.5	0.5672
			2752	1.01229								33.543	0.66925		1157	0.8889		744	0.5659
			2785	1								33.9241	0.67536		1162.5	0.8968		744.5	0.5642
												34.3053	0.68191		1168	0.9052		745	0.5626
												34.6865	0.6889		1173.5	0.9145		745.5	0.5615
												35.0677	0.69631		1179	0.9246		746	0.5605
												35.4488	0.70413		1184.5	0.9351		746.5	0.5597
												35.83	0.71234		1190	0.9454		747	0.5589
												36.2112	0.72094		1195.5	0.9551		747.5	0.5578
												36.5923	0.72988		1201	0.9638		748	0.5564
												36.9735	0.73916		1206.5	0.9718		748.5	0.5548
												37.3547	0.74873		1212	0.9799		749	0.5532
												37.7358	0.75857		1217.5	0.9874		749.5	0.5513
												38.117	0.76866		1223	0.9936		750	0.5497
												38.4982	0.77894		1228.5	0.998		750.5	0.5486
												38.8794	0.78939		1234	1		751	0.5483
												39.2605	0.79998		1239.5	0.9992		751.5	0.5492
												39.6417	0.81066		1245	0.996		752	0.5512
												40.0229	0.82139		1250.5	0.991		752.5	0.5541
												40.404	0.83214		1256	0.9847		753	0.5575
												40.7852	0.84287		1261.5	0.9777		753.5	0.5607
												41.1664	0.85354		1267	0.9704		754	0.5634
												41.5476	0.8641		1272.5	0.9626		754.5	0.5652
												41.9287	0.87453		1278	0.9541		755	0.566
												42.3099	0.88478		1283.5	0.9447		755.5	0.5659
												42.6911	0.89481		1289	0.9347		756	0.565
												43.0722	0.90458		1294.5	0.9242		756.5	0.564
												43.4534	0.91407		1300	0.9131		757	0.5628
												43.8346	0.92322		1305.5	0.9018		757.5	0.5619
												44.2157	0.93201		1311	0.8901		758	0.5613
												44.5969	0.94041		1316.5	0.8778		758.5	0.5608
												44.9781	0.94837		1322	0.8647		759	0.5603
												45.3593	0.95588		1327.5	0.8507		759.5	0.5599
												45.7404	0.96289		1333	0.8356		760	0.5596
												46.1216	0.96937		1338.5	0.8192		760.5	0.5593
												46.5028	0.97531		1344	0.8015		761	0.5589
												46.8839	0.98066		1349.5	0.7829		761.5	0.5582
												47.2651	0.98541		1355	0.7636		762	0.5572
												47.6463	0.98954		1360.5	0.7441		762.5	0.5559
												48.0274	0.99301		1366	0.7244		763	0.5544
												48.4086	0.99581		1371.5	0.7046		763.5	0.5529
												48.7898	0.99792		1377	0.6842		764	0.5519
												49.1709	0.99932		1382.5	0.6635		764.5	0.5515
												49.5521	1		1388	0.6427		765	0.5514
												49.9333	0.99993		1393.5	0.6218		765.5	0.5519
												50.3145	0.99911		1399	0.6011		766	0.5524
												50.6956	0.99752		1404.5	0.5803		766.5	0.553
												51.0768	0.99515		1410	0.5594		767	0.5536
												51.458	0.992		1415.5	0.5384		767.5	0.5541
												51.8391	0.98806		1421	0.5176		768	0.5547
												52.2203	0.98332		1426.5	0.4973		768.5	0.5555
												52.6015	0.97778		1432	0.4776		769	0.5566
												52.9827	0.97144		1437.5	0.4583		769.5	0.5581
												53.3638	0.96429		1443	0.4394		770	0.5597
												53.745	0.95634		1448.5	0.4209		770.5	0.5613
												54.1262	0.94759		1454	0.4029		771	0.5625
												54.5073	0.93805		1459.5	0.3856		771.5	0.5631
												54.8885	0.92772		1465	0.3691		772	0.563
												55.2697	0.91661		1470.5	0.353		772.5	0.5622
												55.6508	0.90472		1476	0.3374		773	0.5606
												56.032	0.89208		1481.5	0.3224		773.5	0.5587
												56.4132	0.87869		1487	0.3083		774	0.5566
												56.7944	0.86457		1492.5	0.2955		774.5	0.5544
												57.1755	0.84972		1498	0.2842		775	0.5523
												57.5567	0.83418		1503.5	0.2747		775.5	0.5506
												57.9379	0.81796		1509	0.2666		776	0.5491
												58.319	0.80107		1514.5	0.2599		776.5	0.5482
												58.7002	0.78354		1520	0.2541		777	0.5476
												59.0814	0.76539		1525.5	0.249		777.5	0.5475
												59.4626	0.74666		1531	0.2443		778	0.5478
												59.8437	0.72735		1536.5	0.2403		778.5	0.5483
												60.2249	0.70751		1542	0.2372		779	0.5487
												60.6061	0.68715		1547.5	0.2347		779.5	0.549
												60.9872	0.66632		1553	0.2328		780	0.5493
												61.3684	0.64504		1558.5	0.2312		780.5	0.5496
												61.7496	0.62336		1564	0.2298		781	0.5502
												62.1307	0.60129		1569.5	0.2286		781.5	0.5511
												62.5119	0.57889		1575	0.2279		782	0.5521
												62.8931	0.5562		1580.5	0.2274		782.5	0.553
												63.2743	0.53325		1586	0.2273		783	0.5539
												63.6554	0.5101		1591.5	0.2274		783.5	0.5545
												64.0366	0.4868		1597	0.2276		784	0.5552
												64.4178	0.4634		1602.5	0.2281		784.5	0.556
												64.7989	0.43996		1608	0.229		785	0.5567
												65.1801	0.41656		1613.5	0.2301		785.5	0.557
												65.5613	0.39326		1619	0.2313		786	0.5567
												65.9424	0.37015		1624.5	0.2325		786.5	0.5559
												66.3236	0.34733		1630	0.2335		787	0.5546
												66.7048	0.32493		1635.5	0.2343		787.5	0.5534
												67.0859	0.30307		1641	0.2351		788	0.5522
												67.4671	0.28193		1646.5	0.2358		788.5	0.5513
												67.8483	0.26171		1652	0.2365		789	0.5506
												68.2295	0.24266		1657.5	0.2372		789.5	0.5501
												68.6106	0.22508		1663	0.238		790	0.5495
												68.9918	0.20933		1668.5	0.2388		790.5	0.549
												69.373	0.19583		1674	0.2396		791	0.5485
												69.7541	0.18503		1679.5	0.2404		791.5	0.5478
												70.1353	0.17736		1685	0.2413		792	0.5469
												70.5165	0.17313		1690.5	0.2424		792.5	0.5458
												70.8977	0.17252		1696	0.2437		793	0.5444
												71.2788	0.17545		1701.5	0.2455		793.5	0.5432
												71.66	0.18161		1707	0.2475		794	0.5426
												72.0412	0.19057		1712.5	0.2498		794.5	0.5426
												72.4223	0.20182		1718	0.2521		795	0.5434
												72.8035	0.21487		1723.5	0.2542		795.5	0.5445
												73.1847	0.22928		1729	0.256		796	0.5456
												73.5658	0.24467		1734.5	0.2576		796.5	0.5468
												73.947	0.26076		1740	0.2592		797	0.5478
												74.3282	0.27728		1745.5	0.2607		797.5	0.5489
												74.7094	0.29405		1751	0.2619		798	0.5497
												75.0905	0.31091		1756.5	0.2626		798.5	0.5502
												75.4717	0.32774		1762	0.2628		799	0.5503
												75.8529	0.34443		1767.5	0.2623		799.5	0.5502
												76.234	0.3609		1773	0.2612		800	0.5499
												76.6152	0.37709		1778.5	0.2596		800.5	0.5496
												76.9964	0.39293		1784	0.2579		801	0.5494
												77.3775	0.40838		1789.5	0.256		801.5	0.5492
												77.7587	0.4234		1795	0.2541		802	0.5488
												78.1399	0.43796		1800.5	0.252		802.5	0.548
												78.5211	0.45204		1806	0.2495		803	0.547
												78.9022	0.46559		1811.5	0.2469		803.5	0.5457
												79.2834	0.47862		1817	0.2445		804	0.5441
												79.6646	0.4911		1822.5	0.2426		804.5	0.5424
												80.0457	0.50302		1828	0.2417		805	0.5403
												80.4269	0.51438		1833.5	0.2416		805.5	0.5383
												80.8081	0.52516		1839	0.2419		806	0.5367
												81.1893	0.53536		1844.5	0.2428		806.5	0.5358
												81.5704	0.54498		1850	0.2444		807	0.5359
												81.9516	0.55402		1855.5	0.2468		807.5	0.5369
												82.3328	0.56248		1861	0.25		808	0.5387
												82.7139	0.57037		1866.5	0.2543		808.5	0.5409
												83.0951	0.57769		1872	0.2596		809	0.5432
												83.4763	0.58445		1877.5	0.2657		809.5	0.5454
												83.8574	0.59066		1883	0.2723		810	0.5473
												84.2386	0.59633		1888.5	0.2793		810.5	0.549
												84.6198	0.60147		1894	0.2863		811	0.5504
												85.001	0.6061		1899.5	0.2936		811.5	0.5514
												85.3821	0.61023		1905	0.3015		812	0.552
												85.7633	0.61389		1910.5	0.3096		812.5	0.5521
												86.1445	0.61708		1916	0.3179		813	0.5516
												86.5256	0.61984		1921.5	0.326		813.5	0.5508
												86.9068	0.62217		1927	0.3338		814	0.5497
												87.288	0.62411		1932.5	0.3414		814.5	0.5487
												87.6691	0.62567		1938	0.349		815	0.5478
												88.0503	0.62689		1943.5	0.3565		815.5	0.5472
												88.4315	0.62777		1949	0.3637		816	0.5467
												88.8127	0.62837		1954.5	0.3706		816.5	0.5461
												89.1938	0.62869		1960	0.3769		817	0.5455
												89.575	0.62876		1965.5	0.3827		817.5	0.5445
												89.9562	0.62862		1971	0.3878		818	0.5433
												90.3373	0.6283		1976.5	0.3927		818.5	0.542
												90.7185	0.62782		1982	0.3973		819	0.541
												91.0997	0.6272		1987.5	0.4018		819.5	0.5404
												91.4809	0.62649		1993	0.4065		820	0.5405
												91.862	0.6257		1998.5	0.4112		820.5	0.541
												92.2432	0.62487		2004	0.416		821	0.5418
												92.6244	0.62403		2009.5	0.4207		821.5	0.5427
												93.0055	0.62319		2015	0.4253		822	0.5436
												93.3867	0.62239		2020.5	0.4297		822.5	0.5446
												93.7679	0.62164		2026	0.4339		823	0.5455
												94.149	0.62098		2031.5	0.4382		823.5	0.5463
												94.5302	0.62042		2037	0.4426		824	0.5468
												94.9114	0.61999		2042.5	0.4468		824.5	0.5471
												95.2926	0.61969		2048	0.4506		825	0.5471
												95.6737	0.61955		2053.5	0.4536		825.5	0.5472
												96.0549	0.61958		2059	0.4554		826	0.5472
												96.4361	0.61979		2064.5	0.4561		826.5	0.5475
												96.8172	0.62018		2070	0.4557		827	0.5479
												97.1984	0.62077		2075.5	0.4546		827.5	0.5485
												97.5796	0.62155		2081	0.4529		828	0.5491
												97.9607	0.62253		2086.5	0.4507		828.5	0.5493
												98.3419	0.6237		2092	0.4483		829	0.5492
												98.7231	0.62506		2097.5	0.4455		829.5	0.5484
												99.1042	0.6266		2103	0.4422		830	0.5473
												99.4854	0.62831		2108.5	0.4384		830.5	0.5461
												99.8666	0.63018		2114	0.4344		831	0.5449
												100.248	0.63219		2119.5	0.4302		831.5	0.5439
												100.629	0.63433		2125	0.4259		832	0.5432
												101.01	0.63658		2130.5	0.4218		832.5	0.543
												101.391	0.63892		2136	0.4177		833	0.5433
												101.772	0.64132		2141.5	0.4135		833.5	0.5441
												102.154	0.64378		2147	0.4089		834	0.5451
												102.535	0.64625		2152.5	0.4039		834.5	0.5462
												102.916	0.64872		2158	0.3984		835	0.5468
												103.297	0.65117		2163.5	0.3921		835.5	0.5469
												103.678	0.65356		2169	0.3852		836	0.5465
												104.059	0.65587		2174.5	0.3779		836.5	0.5461
												104.441	0.65808		2180	0.3703		837	0.546
												104.822	0.66015		2185.5	0.3626		837.5	0.5463
												105.203	0.66207		2191	0.355		838	0.547
												105.584	0.66381		2196.5	0.3474		838.5	0.5482
												105.965	0.66534		2202	0.3396		839	0.5496
												106.346	0.66664		2207.5	0.3318		839.5	0.5514
												106.728	0.66768		2213	0.3238		840	0.5534
												107.109	0.66845		2218.5	0.3159		840.5	0.5556
												107.49	0.66891		2224	0.3079		841	0.5575
												107.871	0.66906		2229.5	0.2999		841.5	0.5586
												108.252	0.66886		2235	0.2919		842	0.5586
												108.633	0.66831		2240.5	0.2838		842.5	0.5573
												109.015	0.66737		2246	0.2757		843	0.5553
												109.396	0.66604		2251.5	0.2676		843.5	0.5528
												109.777	0.6643		2257	0.2595		844	0.5507
												110.158	0.66214		2262.5	0.2513		844.5	0.549
												110.539	0.65954		2268	0.2431		845	0.5479
												110.921	0.65649		2273.5	0.2348		845.5	0.5474
												111.302	0.65298		2279	0.2267		846	0.5473
												111.683	0.64901		2284.5	0.2189		846.5	0.5474
												112.064	0.64456		2290	0.2114		847	0.5477
												112.445	0.63963		2295.5	0.2043		847.5	0.5481
												112.826	0.63421		2301	0.1973		848	0.5484
												113.208	0.62831		2306.5	0.1907		848.5	0.5485
												113.589	0.62192		2312	0.1844		849	0.5485
												113.97	0.61503		2317.5	0.1785		849.5	0.5485
												114.351	0.60766		2323	0.1732		850	0.5488
												114.732	0.5998		2328.5	0.1683		850.5	0.5495
												115.113	0.59146		2334	0.1636		851	0.5505
												115.495	0.58264		2339.5	0.1594		851.5	0.5516
												115.876	0.57336		2345	0.1559		852	0.5528
												116.257	0.56361		2350.5	0.1532		852.5	0.5539
												116.638	0.55342		2356	0.1517		853	0.5547
												117.019	0.54278		2361.5	0.1511		853.5	0.5551
												117.4	0.53172		2367	0.1513		854	0.555
												117.782	0.52025		2372.5	0.1524		854.5	0.5543
												118.163	0.50838		2378	0.1544		855	0.5532
												118.544	0.49613		2383.5	0.1575		855.5	0.5519
												118.925	0.48353		2389	0.1617		856	0.5509
												119.306	0.47059		2394.5	0.1672		856.5	0.5505
												119.687	0.45733		2400	0.1742		857	0.551
												120.069	0.44379		2405.5	0.1822		857.5	0.5521
												120.45	0.42997		2411	0.1909		858	0.5536
												120.831	0.41592		2416.5	0.1999		858.5	0.5552
												121.212	0.40167		2422	0.2089		859	0.5562
												121.593	0.38724		2427.5	0.218		859.5	0.5566
												121.974	0.37267		2433	0.2274		860	0.5558
												122.356	0.35799		2438.5	0.2371		860.5	0.5542
												122.737	0.34326		2444	0.2472		861	0.5519
												123.118	0.3285		2449.5	0.2576		861.5	0.5494
												123.499	0.31378		2455	0.2682		862	0.5473
												123.88	0.29913		2460.5	0.2792		862.5	0.5462
												124.261	0.28462		2466	0.2906		863	0.5463
												124.643	0.27032		2471.5	0.3023		863.5	0.5474
												125.024	0.25628		2477	0.3142		864	0.5491
												125.405	0.2426		2482.5	0.3261		864.5	0.5509
												125.786	0.22936		2488	0.3378		865	0.5525
												126.167	0.21667		2493.5	0.3495		865.5	0.5538
												126.549	0.20462		2499	0.3613		866	0.5545
												126.93	0.19336		2504.5	0.373		866.5	0.5547
												127.311	0.183		2510	0.3848		867	0.5543
												127.692	0.17371		2515.5	0.3966		867.5	0.5537
												128.073	0.16563		2521	0.4083		868	0.5531
												128.454	0.1589		2526.5	0.4203		868.5	0.5525
												128.836	0.15365		2532	0.4325		869	0.5522
												129.217	0.14997		2537.5	0.4447		869.5	0.5524
												129.598	0.14789		2543	0.4567		870	0.5531
												129.979	0.14741		2548.5	0.4682		870.5	0.5542
												130.36	0.14844		2554	0.4789		871	0.5553
												130.741	0.15086		2559.5	0.489		871.5	0.5559
												131.123	0.1545		2565	0.4985		872	0.5557
												131.504	0.15916		2570.5	0.5076		872.5	0.5546
												131.885	0.16466		2576	0.5162		873	0.5525
												132.266	0.17081		2581.5	0.5243		873.5	0.55
												132.647	0.17744		2587	0.5321		874	0.5475
												133.028	0.1844		2592.5	0.5393		874.5	0.5455
												133.41	0.19156		2598	0.5459		875	0.5443
												133.791	0.19879		2603.5	0.552		875.5	0.5438
												134.172	0.20601		2609	0.5579		876	0.5441
												134.553	0.21312		2614.5	0.5638		876.5	0.5451
												134.934	0.22008		2620	0.5698		877	0.5466
												135.315	0.2268		2625.5	0.5764		877.5	0.5479
												135.697	0.23326		2631	0.5834		878	0.549
												136.078	0.2394		2636.5	0.5903		878.5	0.5494
												136.459	0.2452		2642	0.5968		879	0.5492
												136.84	0.25063		2647.5	0.6022		879.5	0.5485
												137.221	0.25568		2653	0.6062		880	0.5477
												137.602	0.26032		2658.5	0.6087		880.5	0.547
												137.984	0.26455		2664	0.6101		881	0.5471
												138.365	0.26836		2669.5	0.6104		881.5	0.5479
												138.746	0.27176		2675	0.6099		882	0.5495
												139.127	0.27475		2680.5	0.6087		882.5	0.5515
												139.508	0.27733		2686	0.6068		883	0.5533
												139.889	0.27952		2691.5	0.604		883.5	0.5544
												140.271	0.28133		2697	0.6001		884	0.5541
												140.652	0.28279		2702.5	0.5955		884.5	0.5524
												141.033	0.28392		2708	0.5904		885	0.5497
												141.414	0.28474		2713.5	0.5852		885.5	0.5467
												141.795	0.28529		2719	0.5801		886	0.5441
												142.176	0.2856		2724.5	0.5754		886.5	0.5426
												142.558	0.28572		2730	0.5707		887	0.5426
												142.939	0.28568		2735.5	0.5659		887.5	0.5439
												143.32	0.28553		2741	0.5607		888	0.5461
												143.701	0.28532		2746.5	0.5551		888.5	0.5484
												144.082	0.28511		2752	0.5487		889	0.55
												144.464	0.28494		2757.5	0.5416		889.5	0.5504
												144.845	0.28488		2763	0.534		890	0.5499
												145.226	0.28499		2768.5	0.5259		890.5	0.5485
												145.607	0.28532		2774	0.5173		891	0.5467
												145.988	0.28593		2779.5	0.5081		891.5	0.5447
												146.369	0.28688		2785	0.4984		892	0.5429
												146.751	0.28822					892.5	0.5416
												147.132	0.29					893	0.5411
												147.513	0.29226					893.5	0.5413
												147.894	0.29505					894	0.5423
												148.275	0.29838					894.5	0.5437
												148.656	0.30229					895	0.5453
												149.038	0.30679					895.5	0.5466
												149.419	0.31187					896	0.5477
												149.8	0.31755					896.5	0.5483
												150.181	0.32381					897	0.5482
												150.562	0.33063					897.5	0.5476
												150.943	0.33799					898	0.5466
												151.325	0.34585					898.5	0.5456
												151.706	0.35418					899	0.5448
												152.087	0.36294					899.5	0.5443
												152.468	0.37209					900	0.544
												152.849	0.38158					900.5	0.5437
												153.23	0.39137					901	0.5432
												153.612	0.40142					901.5	0.5423
												153.993	0.41166					902	0.5412
												154.374	0.42206					902.5	0.5399
												154.755	0.43258					903	0.5385
												155.136	0.44316					903.5	0.537
												155.517	0.45376					904	0.5356
												155.899	0.46433					904.5	0.5345
												156.28	0.47485					905	0.5342
												156.661	0.48525					905.5	0.5347
												157.042	0.49552					906	0.5361
												157.423	0.5056					906.5	0.538
												157.804	0.51547					907	0.54
												158.186	0.52509					907.5	0.542
												158.567	0.53443					908	0.5437
												158.948	0.54346					908.5	0.5452
												159.329	0.55215					909	0.5462
												159.71	0.56048					909.5	0.5468
												160.091	0.56842					910	0.5467
												160.473	0.57596					910.5	0.5461
												160.854	0.58306					911	0.5452
												161.235	0.58973					911.5	0.5443
												161.616	0.59593					912	0.5438
												161.997	0.60165					912.5	0.5436
												162.379	0.60689					913	0.5439
												162.76	0.61164					913.5	0.5442
												163.141	0.61588					914	0.5443
												163.522	0.61961					914.5	0.5439
												163.903	0.62284					915	0.543
												164.284	0.62555					915.5	0.5417
												164.666	0.62775					916	0.5402
												165.047	0.62945					916.5	0.5389
												165.428	0.63065					917	0.538
												165.809	0.63136					917.5	0.5373
												166.19	0.63159					918	0.5372
												166.571	0.63135					918.5	0.5374
												166.953	0.63067					919	0.5381
												167.334	0.62955					919.5	0.539
												167.715	0.62802					920	0.5401
												168.096	0.62611					920.5	0.541
												168.477	0.62383					921	0.5416
												168.858	0.62121					921.5	0.5418
												169.24	0.61829					922	0.5413
												169.621	0.6151					922.5	0.5404
												170.002	0.61168					923	0.5393
												170.383	0.60805					923.5	0.5385
												170.764	0.60426					924	0.5382
												171.145	0.60035					924.5	0.5386
												171.527	0.59637					925	0.5395
												171.908	0.59236					925.5	0.5406
												172.289	0.58835					926	0.5417
												172.67	0.58441					926.5	0.5423
												173.051	0.58058					927	0.5425
												173.432	0.57691					927.5	0.5423
												173.814	0.57344					928	0.5415
												174.195	0.57023					928.5	0.5402
												174.576	0.56732					929	0.5385
												174.957	0.56475					929.5	0.5368
												175.338	0.56257					930	0.5354
												175.719	0.56081					930.5	0.5343
												176.101	0.55952					931	0.5337
												176.482	0.55873					931.5	0.5331
												176.863	0.55846					932	0.5328
												177.244	0.55874					932.5	0.5325
												177.625	0.55958					933	0.5325
												178.006	0.561					933.5	0.5326
												178.388	0.56301					934	0.5327
												178.769	0.5656					934.5	0.5327
												179.15	0.56876					935	0.5324
												179.531	0.57249					935.5	0.532
												179.912	0.57678					936	0.5317
												180.293	0.58159					936.5	0.5321
												180.675	0.5869					937	0.5331
												181.056	0.59268					937.5	0.5348
												181.437	0.5989					938	0.5366
												181.818	0.60553					938.5	0.5384
												182.199	0.61251					939	0.5397
												182.581	0.61982					939.5	0.5399
												182.962	0.6274					940	0.539
												183.343	0.63522					940.5	0.5369
												183.724	0.64322					941	0.5342
												184.105	0.65138					941.5	0.5314
												184.486	0.65964					942	0.5293
												184.868	0.66796					942.5	0.5284
												185.249	0.6763					943	0.5287
												185.63	0.68462					943.5	0.53
												186.011	0.69288					944	0.5318
												186.392	0.70104					944.5	0.5334
												186.773	0.70907					945	0.5347
												187.155	0.71692					945.5	0.5353
												187.536	0.72457					946	0.5353
												187.917	0.73199					946.5	0.5345
												188.298	0.73913					947	0.5327
												188.679	0.74599					947.5	0.5304
												189.06	0.75253					948	0.5278
												189.442	0.75872					948.5	0.5257
												189.823	0.76455					949	0.5245
												190.204	0.76999					949.5	0.5246
												190.585	0.77503					950	0.5256
												190.966	0.77964					950.5	0.527
												191.347	0.78381					951	0.5282
												191.729	0.78753					951.5	0.5288
												192.11	0.79079					952	0.5288
												192.491	0.79357					952.5	0.5282
												192.872	0.79586					953	0.5274
												193.253	0.79766					953.5	0.5265
												193.634	0.79897					954	0.5258
												194.016	0.79977					954.5	0.5255
												194.397	0.80006					955	0.5258
												194.778	0.79985					955.5	0.5265
												195.159	0.79913					956	0.5274
												195.54	0.79789					956.5	0.5283
												195.921	0.79615					957	0.529
												196.303	0.79391					957.5	0.5295
												196.684	0.79117					958	0.5297
												197.065	0.78793					958.5	0.5297
												197.446	0.78421					959	0.5294
												197.827	0.78001					959.5	0.5284
												198.208	0.77533					960	0.5267
												198.59	0.77019					960.5	0.5247
												198.971	0.7646					961	0.5227
												199.352	0.75857					961.5	0.5213
												199.733	0.75212					962	0.5207
												200.114	0.74524					962.5	0.5212
												200.496	0.73797					963	0.5222
												200.877	0.7303					963.5	0.5235
												201.258	0.72227					964	0.5246
												201.639	0.71388					964.5	0.5253
												202.02	0.70514					965	0.5254
												202.401	0.69609					965.5	0.5251
												202.783	0.68673					966	0.5248
												203.164	0.67708					966.5	0.5246
												203.545	0.66716					967	0.5251
												203.926	0.657					967.5	0.5262
												204.307	0.6466					968	0.5277
												204.688	0.63599					968.5	0.5294
												205.07	0.6252					969	0.5306
												205.451	0.61423					969.5	0.5313
												205.832	0.60312					970	0.5313
												206.213	0.59188					970.5	0.5305
												206.594	0.58054					971	0.5292
												206.975	0.56912					971.5	0.5275
												207.357	0.55764					972	0.5259
												207.738	0.54612					972.5	0.5246
												208.119	0.5346					973	0.524
												208.5	0.52308					973.5	0.5242
												208.881	0.5116					974	0.525
												209.262	0.50017					974.5	0.5263
												209.644	0.48883					975	0.5277
												210.025	0.47759					975.5	0.5288
												210.406	0.46649					976	0.5295
												210.787	0.45554					976.5	0.5298
												211.168	0.44477					977	0.5297
												211.549	0.43421					977.5	0.5292
												211.931	0.42387					978	0.5285
												212.312	0.41378					978.5	0.5277
												212.693	0.40397					979	0.5273
												213.074	0.39445					979.5	0.5274
												213.455	0.38525					980	0.5282
												213.836	0.3764					980.5	0.5293
												214.218	0.3679					981	0.5307
												214.599	0.35977					981.5	0.5321
												214.98	0.35204					982	0.533
												215.361	0.34472					982.5	0.5335
												215.742	0.33782					983	0.5337
												216.124	0.33134					983.5	0.5338
												216.505	0.32531					984	0.534
												216.886	0.31971					984.5	0.5344
												217.267	0.31456					985	0.535
												217.648	0.30985					985.5	0.5358
												218.029	0.30558					986	0.5366
												218.411	0.30172					986.5	0.5374
												218.792	0.29829					987	0.5381
												219.173	0.29525					987.5	0.5386
												219.554	0.29259					988	0.5392
												219.935	0.29029					988.5	0.5398
												220.316	0.28833					989	0.5403
												220.698	0.28667					989.5	0.5406
												221.079	0.2853					990	0.5405
												221.46	0.28418					990.5	0.5399
												221.841	0.28329					991	0.5393
												222.222	0.28259					991.5	0.5388
												222.603	0.28206					992	0.5392
												222.985	0.28167					992.5	0.5404
												223.366	0.28138					993	0.542
												223.747	0.28117					993.5	0.5436
												224.128	0.281					994	0.5449
												224.509	0.28087					994.5	0.5459
												224.89	0.28073					995	0.5469
												225.272	0.28057					995.5	0.5481
												225.653	0.28036					996	0.5492
												226.034	0.28008					996.5	0.5499
												226.415	0.27972					997	0.5503
												226.796	0.27926					997.5	0.5503
												227.177	0.27867					998	0.5501
												227.559	0.27796					998.5	0.5502
												227.94	0.2771					999	0.5506
												228.321	0.27608					999.5	0.5516
												228.702	0.27489					1000	0.5529
												229.083	0.27354					1000.5	0.5545
												229.464	0.272					1001	0.5562
												229.846	0.27027					1001.5	0.5576
												230.227	0.26836					1002	0.5586
												230.608	0.26626					1002.5	0.5588
												230.989	0.26396					1003	0.5584
												231.37	0.26147					1003.5	0.5577
												231.751	0.25878					1004	0.5573
												232.133	0.25591					1004.5	0.5577
												232.514	0.25285					1005	0.5592
												232.895	0.24962					1005.5	0.5615
												233.276	0.24621					1006	0.5639
												233.657	0.24263					1006.5	0.5659
												234.038	0.23889					1007	0.5673
												234.42	0.23501					1007.5	0.5682
												234.801	0.23098					1008	0.5688
												235.182	0.22683					1008.5	0.5692
												235.563	0.22257					1009	0.5695
												235.944	0.21821					1009.5	0.5696
												236.326	0.21376					1010	0.5697
												236.707	0.20925					1010.5	0.5698
												237.088	0.20469					1011	0.5701
												237.469	0.2001					1011.5	0.5707
												237.85	0.1955					1012	0.5718
												238.231	0.19091					1012.5	0.5736
												238.613	0.18635					1013	0.5758
												238.994	0.18186					1013.5	0.5783
												239.375	0.17744					1014	0.5809
												239.756	0.17314					1014.5	0.5831
												240.137	0.16896					1015	0.5847
												240.518	0.16495					1015.5	0.5854
												240.9	0.16113					1016	0.5857
												241.281	0.15753					1016.5	0.5858
												241.662	0.15417					1017	0.5861
												242.043	0.15108					1017.5	0.5869
												242.424	0.14827					1018	0.588
												242.805	0.14578					1018.5	0.5894
												243.187	0.14362					1019	0.5909
												243.568	0.1418					1019.5	0.5922
												243.949	0.14034					1020	0.5933
												244.33	0.13923					1020.5	0.5939
												244.711	0.13849					1021	0.5941
												245.092	0.13809					1021.5	0.594
												245.474	0.13803					1022	0.5938
												245.855	0.1383					1022.5	0.5937
												246.236	0.13887					1023	0.5942
												246.617	0.13973					1023.5	0.5951
												246.998	0.14083					1024	0.5966
												247.379	0.14216					1024.5	0.5985
												247.761	0.14369					1025	0.6006
												248.142	0.14537					1025.5	0.603
												248.523	0.14719					1026	0.6052
												248.904	0.14911					1026.5	0.6072
												249.285	0.1511					1027	0.6084
												249.666	0.15313					1027.5	0.6091
												250.048	0.15518					1028	0.6096
												250.429	0.15721					1028.5	0.61
												250.81	0.15921					1029	0.6109
												251.191	0.16114					1029.5	0.6125
												251.572	0.163					1030	0.6145
												251.953	0.16477					1030.5	0.6166
												252.335	0.16641					1031	0.6183
												252.716	0.16792					1031.5	0.6194
												253.097	0.16929					1032	0.6198
												253.478	0.1705					1032.5	0.6196
												253.859	0.17154					1033	0.6189
												254.241	0.17239					1033.5	0.6177
												254.622	0.17306					1034	0.6164
												255.003	0.17353					1034.5	0.6155
												255.384	0.1738					1035	0.6152
												255.765	0.17386					1035.5	0.6157
												256.146	0.17371					1036	0.6171
												256.528	0.17334					1036.5	0.619
												256.909	0.17276					1037	0.6216
												257.29	0.17195					1037.5	0.6243
												257.671	0.17093					1038	0.6269
												258.052	0.16969					1038.5	0.6293
												258.433	0.16824					1039	0.6309
												258.815	0.16657					1039.5	0.6317
												259.196	0.16469					1040	0.6315
												259.577	0.1626					1040.5	0.6309
												259.958	0.16031					1041	0.6306
												260.339	0.15783					1041.5	0.631
												260.72	0.15516					1042	0.632
												261.102	0.1523					1042.5	0.6335
												261.483	0.14927					1043	0.6354
												261.864	0.14608					1043.5	0.6375
												262.245	0.14272					1044	0.6395
												262.626	0.13922					1044.5	0.6414
												263.007	0.13559					1045	0.6428
												263.389	0.13183					1045.5	0.6434
												263.77	0.12797					1046	0.6432
												264.151	0.124					1046.5	0.6425
												264.532	0.11995					1047	0.6418
												264.913	0.11584					1047.5	0.6417
												265.294	0.11167					1048	0.6425
												265.676	0.10748					1048.5	0.6441
												266.057	0.10327					1049	0.646
												266.438	0.09907					1049.5	0.6479
												266.819	0.0949					1050	0.6498
												267.2	0.0908					1050.5	0.6517
												267.581	0.08677					1051	0.6535
												267.963	0.08287					1051.5	0.6548
												268.344	0.07912					1052	0.6551
												268.725	0.07555					1052.5	0.6546
												269.106	0.07221					1053	0.6534
												269.487	0.06913					1053.5	0.6523
												269.868	0.06637					1054	0.6521
												270.25	0.06396					1054.5	0.6532
												270.631	0.06194					1055	0.6553
												271.012	0.06035					1055.5	0.658
												271.393	0.05921					1056	0.6605
												271.774	0.05854					1056.5	0.6626
												272.156	0.05833					1057	0.664
												272.537	0.05857					1057.5	0.6646
												272.918	0.05925					1058	0.6646
												273.299	0.06031					1058.5	0.6643
												273.68	0.06171					1059	0.6642
												274.061	0.06341					1059.5	0.6647
												274.443	0.06535					1060	0.6659
												274.824	0.06749					1060.5	0.6677
												275.205	0.06978					1061	0.67
												275.586	0.07218					1061.5	0.6723
												275.967	0.07465					1062	0.6741
												276.348	0.07716					1062.5	0.6753
												276.73	0.07967					1063	0.6758
												277.111	0.08217					1063.5	0.6758
												277.492	0.08463					1064	0.6755
												277.873	0.08703					1064.5	0.675
												278.254	0.08935					1065	0.6745
												278.635	0.09159					1065.5	0.6742
												279.017	0.09373					1066	0.6743
												279.398	0.09575					1066.5	0.6749
												279.779	0.09766					1067	0.6762
												280.16	0.09944					1067.5	0.6779
												280.541	0.10108					1068	0.6798
												280.922	0.10259					1068.5	0.6816
												281.304	0.10395					1069	0.6828
												281.685	0.10517					1069.5	0.6835
												282.066	0.10625					1070	0.6839
												282.447	0.10718					1070.5	0.6842
												282.828	0.10796					1071	0.6845
												283.209	0.10859					1071.5	0.685
												283.591	0.10907					1072	0.6859
												283.972	0.10942					1072.5	0.6872
												284.353	0.10961					1073	0.6888
												284.734	0.10967					1073.5	0.6905
												285.115	0.1096					1074	0.6921
												285.496	0.10939					1074.5	0.6936
												285.878	0.10906					1075	0.695
												286.259	0.1086					1075.5	0.6962
												286.64	0.10803					1076	0.6972
												287.021	0.10734					1076.5	0.6978
												287.402	0.10656					1077	0.698
												287.784	0.10567					1077.5	0.6979
												288.165	0.1047					1078	0.6977
												288.546	0.10364					1078.5	0.6978
												288.927	0.10251					1079	0.6984
												289.308	0.10131					1079.5	0.6997
												289.689	0.10006					1080	0.7013
												290.071	0.09876					1080.5	0.7029
												290.452	0.09742					1081	0.7043
												290.833	0.09605					1081.5	0.7052
												291.214	0.09465					1082	0.7055
												291.595	0.09325					1082.5	0.7052
												291.976	0.09185					1083	0.7047
												292.358	0.09047					1083.5	0.7046
												292.739	0.0891					1084	0.705
												293.12	0.08776					1084.5	0.706
												293.501	0.08646					1085	0.7074
												293.882	0.08521					1085.5	0.7091
												294.263	0.08401					1086	0.7108
												294.645	0.08289					1086.5	0.7121
												295.026	0.08184					1087	0.7131
												295.407	0.08087					1087.5	0.7137
												295.788	0.07999					1088	0.7141
												296.169	0.0792					1088.5	0.7144
												296.55	0.07852					1089	0.7146
												296.932	0.07793					1089.5	0.7148
												297.313	0.07744					1090	0.7151
												297.694	0.07706					1090.5	0.7156
												298.075	0.07678					1091	0.7165
												298.456	0.07661					1091.5	0.7177
												298.837	0.07653					1092	0.7192
												299.219	0.07654					1092.5	0.7211
												299.6	0.07664					1093	0.7229
												299.981	0.07683					1093.5	0.7246
												300.362	0.07709					1094	0.7257
												300.743	0.07741					1094.5	0.7263
												301.124	0.0778					1095	0.7264
												301.506	0.07825					1095.5	0.726
												301.887	0.07873					1096	0.7257
												302.268	0.07925					1096.5	0.7259
												302.649	0.07981					1097	0.7269
												303.03	0.08038					1097.5	0.7286
												303.411	0.08096					1098	0.7305
												303.793	0.08155					1098.5	0.7325
												304.174	0.08214					1099	0.7343
												304.555	0.08272					1099.5	0.7358
												304.936	0.08328					1100	0.7369
												305.317	0.08383					1100.5	0.7374
												305.698	0.08435					1101	0.7373
												306.08	0.08484					1101.5	0.7367
												306.461	0.08529					1102	0.7359
												306.842	0.08571					1102.5	0.735
												307.223	0.08608					1103	0.7349
												307.604	0.08641					1103.5	0.7356
												307.986	0.08669					1104	0.7369
												308.367	0.08692					1104.5	0.7385
												308.748	0.0871					1105	0.74
												309.129	0.08723					1105.5	0.7414
												309.51	0.0873					1106	0.7424
												309.891	0.08731					1106.5	0.7431
												310.273	0.08727					1107	0.7433
												310.654	0.08717					1107.5	0.7432
												311.035	0.08702					1108	0.7429
												311.416	0.08681					1108.5	0.7425
												311.797	0.08654					1109	0.7425
												312.178	0.08622					1109.5	0.7433
												312.56	0.08584					1110	0.7452
												312.941	0.08541					1110.5	0.7478
												313.322	0.08493					1111	0.7506
												313.703	0.08439					1111.5	0.7528
												314.084	0.08381					1112	0.7543
												314.465	0.08318					1112.5	0.755
												314.847	0.0825					1113	0.7552
												315.228	0.08178					1113.5	0.7548
												315.609	0.08101					1114	0.7542
												315.99	0.08021					1114.5	0.7534
												316.371	0.07936					1115	0.7528
												316.752	0.07848					1115.5	0.7525
												317.134	0.07757					1116	0.7528
												317.515	0.07662					1116.5	0.7537
												317.896	0.07565					1117	0.7552
												318.277	0.07464					1117.5	0.7569
												318.658	0.07362					1118	0.7582
												319.039	0.07256					1118.5	0.7592
												319.421	0.07149					1119	0.7596
												319.802	0.07039					1119.5	0.7598
												320.183	0.06928					1120	0.7598
												320.564	0.06816					1120.5	0.7603
												320.945	0.06702					1121	0.7615
												321.326	0.06587					1121.5	0.7634
												321.708	0.06471					1122	0.7659
												322.089	0.06355					1122.5	0.7688
												322.47	0.06238					1123	0.7716
												322.851	0.0612					1123.5	0.7741
												323.232	0.06002					1124	0.7758
												323.613	0.05884					1124.5	0.7764
												323.995	0.05767					1125	0.7759
												324.376	0.05649					1125.5	0.7746
												324.757	0.05532					1126	0.7733
												325.138	0.05416					1126.5	0.7722
												325.519	0.053					1127	0.7717
												325.901	0.05185					1127.5	0.7716
												326.282	0.0507					1128	0.7719
												326.663	0.04957					1128.5	0.7726
												327.044	0.04845					1129	0.7736
												327.425	0.04733					1129.5	0.775
												327.806	0.04624					1130	0.7769
												328.188	0.04515					1130.5	0.7788
												328.569	0.04408					1131	0.7805
												328.95	0.04302					1131.5	0.782
												329.331	0.04198					1132	0.7832
												329.712	0.04096					1132.5	0.7841
												330.093	0.03995					1133	0.7849
												330.475	0.03896					1133.5	0.7855
												330.856	0.038					1134	0.7864
												331.237	0.03705					1134.5	0.7877
												331.618	0.03612					1135	0.7894
												331.999	0.03521					1135.5	0.7911
												332.38	0.03432					1136	0.7928
												332.762	0.03346					1136.5	0.794
												333.143	0.03262					1137	0.7948
												333.524	0.03181					1137.5	0.7948
												333.905	0.03103					1138	0.7943
												334.286	0.03027					1138.5	0.7933
												334.667	0.02954					1139	0.7926
												335.049	0.02884					1139.5	0.7923
												335.43	0.02817					1140	0.7927
												335.811	0.02754					1140.5	0.7937
												336.192	0.02694					1141	0.7952
												336.573	0.02638					1141.5	0.7968
												336.954	0.02586					1142	0.7983
												337.336	0.02537					1142.5	0.7998
												337.717	0.02493					1143	0.8011
												338.098	0.02453					1143.5	0.8019
												338.479	0.02417					1144	0.8021
												338.86	0.02386					1144.5	0.8014
												339.241	0.0236					1145	0.8004
												339.623	0.02338					1145.5	0.8
												340.004	0.02321					1146	0.8006
												340.385	0.02308					1146.5	0.8026
												340.766	0.02301					1147	0.8055
												341.147	0.02298					1147.5	0.8088
												341.528	0.023					1148	0.812
												341.91	0.02306					1148.5	0.8145
												342.291	0.02316					1149	0.8159
												342.672	0.02331					1149.5	0.8164
												343.053	0.0235					1150	0.8163
												343.434	0.02372					1150.5	0.8159
												343.816	0.02398					1151	0.8155
												344.197	0.02428					1151.5	0.8155
												344.578	0.0246					1152	0.8163
												344.959	0.02495					1152.5	0.8178
												345.34	0.02533					1153	0.8199
												345.721	0.02573					1153.5	0.8221
												346.103	0.02615					1154	0.8239
												346.484	0.02659					1154.5	0.8251
												346.865	0.02705					1155	0.8255
												347.246	0.02751					1155.5	0.8251
												347.627	0.02799					1156	0.8243
												348.008	0.02848					1156.5	0.8235
												348.39	0.02897					1157	0.8229
												348.771	0.02947					1157.5	0.8228
												349.152	0.02997					1158	0.8233
												349.533	0.03048					1158.5	0.8246
												349.914	0.03098					1159	0.827
												350.295	0.03148					1159.5	0.83
												350.677	0.03198					1160	0.8332
												351.058	0.03247					1160.5	0.836
												351.439	0.03296					1161	0.8382
												351.82	0.03344					1161.5	0.8395
												352.201	0.03391					1162	0.84
												352.582	0.03437					1162.5	0.8401
												352.964	0.03482					1163	0.8402
												353.345	0.03526					1163.5	0.8403
												353.726	0.03569					1164	0.841
												354.107	0.0361					1164.5	0.8421
												354.488	0.0365					1165	0.8436
												354.869	0.03689					1165.5	0.8453
												355.251	0.03726					1166	0.8468
												355.632	0.03762					1166.5	0.8477
												356.013	0.03796					1167	0.8478
												356.394	0.03828					1167.5	0.8477
												356.775	0.03858					1168	0.8473
												357.156	0.03887					1168.5	0.8472
												357.538	0.03914					1169	0.8475
												357.919	0.03939					1169.5	0.8485
												358.3	0.03962					1170	0.8502
												358.681	0.03983					1170.5	0.8523
												359.062	0.04002					1171	0.8545
												359.443	0.04019					1171.5	0.8567
												359.825	0.04035					1172	0.8589
												360.206	0.04048					1172.5	0.8609
												360.587	0.04059					1173	0.8624
												360.968	0.04069					1173.5	0.8631
												361.349	0.04076					1174	0.8631
												361.731	0.04082					1174.5	0.8626
												362.112	0.04085					1175	0.8622
												362.493	0.04086					1175.5	0.8621
												362.874	0.04086					1176	0.8628
												363.255	0.04083					1176.5	0.8642
												363.636	0.04079					1177	0.8661
												364.018	0.04072					1177.5	0.8682
												364.399	0.04064					1178	0.8703
												364.78	0.04054					1178.5	0.8724
												365.161	0.04042					1179	0.8743
												365.542	0.04028					1179.5	0.8756
												365.923	0.04012					1180	0.8761
												366.305	0.03995					1180.5	0.876
												366.686	0.03975					1181	0.8759
												367.067	0.03954					1181.5	0.8761
												367.448	0.03932					1182	0.8766
												367.829	0.03908					1182.5	0.8777
												368.21	0.03882					1183	0.8793
												368.592	0.03854					1183.5	0.8809
												368.973	0.03825					1184	0.8825
												369.354	0.03795					1184.5	0.8838
												369.735	0.03763					1185	0.8849
												370.116	0.0373					1185.5	0.8859
												370.497	0.03696					1186	0.8867
												370.879	0.0366					1186.5	0.887
												371.26	0.03623					1187	0.8869
												371.641	0.03585					1187.5	0.8868
												372.022	0.03546					1188	0.8871
												372.403	0.03505					1188.5	0.8883
												372.784	0.03464					1189	0.8903
												373.166	0.03422					1189.5	0.8928
												373.547	0.03379					1190	0.8955
												373.928	0.03335					1190.5	0.8977
												374.309	0.03291					1191	0.8992
												374.69	0.03245					1191.5	0.9001
												375.071	0.03199					1192	0.9004
												375.453	0.03153					1192.5	0.9002
												375.834	0.03106					1193	0.8995
												376.215	0.03059					1193.5	0.8988
												376.596	0.03011					1194	0.8984
												376.977	0.02964					1194.5	0.8985
												377.358	0.02916					1195	0.8991
												377.74	0.02867					1195.5	0.9002
												378.121	0.02819					1196	0.9014
												378.502	0.02771					1196.5	0.9027
												378.883	0.02723					1197	0.904
												379.264	0.02676					1197.5	0.9048
												379.646	0.02628					1198	0.9053
												380.027	0.02581					1198.5	0.9057
												380.408	0.02535					1199	0.9061
												380.789	0.02489					1199.5	0.9066
												381.17	0.02443					1200	0.9074
												381.551	0.02399					1200.5	0.9084
												381.933	0.02355					1201	0.9099
												382.314	0.02312					1201.5	0.9117
												382.695	0.0227					1202	0.9135
												383.076	0.02229					1202.5	0.915
												383.457	0.02189					1203	0.916
												383.838	0.02151					1203.5	0.9163
												384.22	0.02113					1204	0.9159
												384.601	0.02077					1204.5	0.9151
												384.982	0.02043					1205	0.9143
												385.363	0.0201					1205.5	0.9139
												385.744	0.01978					1206	0.9143
												386.125	0.01948					1206.5	0.9152
												386.507	0.01919					1207	0.9164
												386.888	0.01892					1207.5	0.9179
												387.269	0.01867					1208	0.9194
												387.65	0.01843					1208.5	0.9206
												388.031	0.01821					1209	0.9213
												388.412	0.01801					1209.5	0.9215
												388.794	0.01782					1210	0.9214
												389.175	0.01765					1210.5	0.9212
												389.556	0.01749					1211	0.9209
												389.937	0.01734					1211.5	0.9207
												390.318	0.01721					1212	0.9207
												390.699	0.01709					1212.5	0.921
												391.081	0.01699					1213	0.9215
												391.462	0.0169					1213.5	0.9224
												391.843	0.01681					1214	0.9237
												392.224	0.01674					1214.5	0.925
												392.605	0.01667					1215	0.9261
												392.986	0.01662					1215.5	0.9268
												393.368	0.01657					1216	0.927
												393.749	0.01652					1216.5	0.9269
												394.13	0.01648					1217	0.9268
												394.511	0.01645					1217.5	0.9267
												394.892	0.01641					1218	0.9268
												395.273	0.01638					1218.5	0.9276
												395.655	0.01635					1219	0.9287
												396.036	0.01632					1219.5	0.9298
												396.417	0.01629					1220	0.9308
												396.798	0.01625					1220.5	0.9315
												397.179	0.01622					1221	0.9319
												397.561	0.01618					1221.5	0.9319
												397.942	0.01614					1222	0.9316
												398.323	0.0161					1222.5	0.9309
												398.704	0.01605					1223	0.93
												399.085	0.01599					1223.5	0.9291
												399.466	0.01594					1224	0.9283
												399.848	0.01587					1224.5	0.9282
												400.229	0.0158					1225	0.9288
												400.61	0.01573					1225.5	0.93
												400.991	0.01565					1226	0.9314
												401.372	0.01557					1226.5	0.9329
												401.753	0.01547					1227	0.9343
												402.135	0.01538					1227.5	0.936
												402.516	0.01528					1228	0.9379
												402.897	0.01517					1228.5	0.9396
												403.278	0.01506					1229	0.9409
												403.659	0.01494					1229.5	0.9419
												404.04	0.01482					1230	0.9423
												404.422	0.01469					1230.5	0.9423
												404.803	0.01456					1231	0.9423
												405.184	0.01443					1231.5	0.9426
												405.565	0.01429					1232	0.943
												405.946	0.01416					1232.5	0.9434
												406.327	0.01402					1233	0.9437
												406.709	0.01387					1233.5	0.9437
												407.09	0.01373					1234	0.9438
												407.471	0.01359					1234.5	0.9438
												407.852	0.01344					1235	0.9436
												408.233	0.0133					1235.5	0.9431
												408.614	0.01315					1236	0.9424
												408.996	0.01301					1236.5	0.9418
												409.377	0.01287					1237	0.9412
												409.758	0.01274					1237.5	0.9411
												410.139	0.0126					1238	0.9413
												410.52	0.01247					1238.5	0.9424
												410.901	0.01234					1239	0.944
												411.283	0.01222					1239.5	0.9459
												411.664	0.0121					1240	0.9476
												412.045	0.01199					1240.5	0.9493
												412.426	0.01188					1241	0.9506
												412.807	0.01177					1241.5	0.9515
												413.188	0.01167					1242	0.952
												413.57	0.01158					1242.5	0.9523
												413.951	0.01149					1243	0.9527
												414.332	0.01141					1243.5	0.9534
												414.713	0.01133					1244	0.9545
												415.094	0.01126					1244.5	0.9561
												415.476	0.01119					1245	0.958
												415.857	0.01113					1245.5	0.9599
												416.238	0.01107					1246	0.9612
												416.619	0.01102					1246.5	0.962
												417	0.01098					1247	0.9622
												417.381	0.01093					1247.5	0.9621
												417.763	0.01089					1248	0.9618
												418.144	0.01086					1248.5	0.961
												418.525	0.01083					1249	0.9599
												418.906	0.0108					1249.5	0.9588
												419.287	0.01077					1250	0.958
												419.668	0.01075					1250.5	0.9575
												420.05	0.01072					1251	0.9574
												420.431	0.0107					1251.5	0.9575
												420.812	0.01068					1252	0.9578
												421.193	0.01066					1252.5	0.9584
												421.574	0.01064					1253	0.9593
												421.955	0.01062					1253.5	0.9605
												422.337	0.0106					1254	0.9622
												422.718	0.01058					1254.5	0.9641
												423.099	0.01057					1255	0.9663
												423.48	0.01054					1255.5	0.9686
												423.861	0.01052					1256	0.9714
												424.242	0.0105					1256.5	0.9744
												424.624	0.01048					1257	0.977
												425.005	0.01045					1257.5	0.9791
												425.386	0.01043					1258	0.9801
												425.767	0.0104					1258.5	0.9803
												426.148	0.01037					1259	0.98
												426.529	0.01034					1259.5	0.9792
												426.911	0.01031					1260	0.978
												427.292	0.01028					1260.5	0.9769
												427.673	0.01025					1261	0.9759
												428.054	0.01021					1261.5	0.975
												428.435	0.01018					1262	0.9742
												428.816	0.01014					1262.5	0.9734
												429.198	0.0101					1263	0.9729
												429.579	0.01007					1263.5	0.973
												429.96	0.01003					1264	0.9734
												430.341	0.00999					1264.5	0.9741
												430.722	0.00995					1265	0.9749
												431.103	0.00991					1265.5	0.9756
												431.485	0.00987					1266	0.9761
												431.866	0.00983					1266.5	0.9766
												432.247	0.00979					1267	0.9776
												432.628	0.00975					1267.5	0.9791
												433.009	0.00971					1268	0.9809
												433.391	0.00967					1268.5	0.9827
												433.772	0.00963					1269	0.9843
												434.153	0.00959					1269.5	0.9858
												434.534	0.00955					1270	0.9873
												434.915	0.00951					1270.5	0.9885
												435.296	0.00948					1271	0.9892
												435.678	0.00944					1271.5	0.9895
												436.059	0.0094					1272	0.9891
												436.44	0.00937					1272.5	0.9882
												436.821	0.00933					1273	0.9874
												437.202	0.0093					1273.5	0.9868
												437.583	0.00927					1274	0.9868
												437.965	0.00924					1274.5	0.9875
												438.346	0.0092					1275	0.9886
												438.727	0.00917					1275.5	0.9897
												439.108	0.00914					1276	0.991
												439.489	0.00911					1276.5	0.9919
												439.87	0.00908					1277	0.9925
												440.252	0.00905					1277.5	0.9927
												440.633	0.00903					1278	0.9924
												441.014	0.009					1278.5	0.9917
												441.395	0.00897					1279	0.9906
												441.776	0.00894					1279.5	0.9892
												442.157	0.00892					1280	0.9879
												442.539	0.00889					1280.5	0.9872
												442.92	0.00887					1281	0.9873
												443.301	0.00884					1281.5	0.9879
												443.682	0.00881					1282	0.9886
												444.063	0.00879					1282.5	0.9893
												444.444	0.00876					1283	0.99
												444.826	0.00874					1283.5	0.9909
												445.207	0.00872					1284	0.9921
												445.588	0.00869					1284.5	0.9934
												445.969	0.00867					1285	0.9948
												446.35	0.00864					1285.5	0.9963
												446.731	0.00862					1286	0.9976
												447.113	0.0086					1286.5	0.9987
												447.494	0.00858					1287	0.9996
												447.875	0.00855					1287.5	1
												448.256	0.00853					1288	0.9996
												448.637	0.00851					1288.5	0.9984
												449.018	0.00849					1289	0.9966
												449.4	0.00847					1289.5	0.9944
												449.781	0.00845					1290	0.9923
												450.162	0.00843					1290.5	0.99
												450.543	0.00841					1291	0.9879
												450.924	0.0084					1291.5	0.9862
												451.306	0.00838					1292	0.9852
												451.687	0.00836					1292.5	0.9847
												452.068	0.00835					1293	0.9847
												452.449	0.00833					1293.5	0.9851
												452.83	0.00832					1294	0.9859
												453.211	0.0083					1294.5	0.9869
												453.593	0.00829					1295	0.9879
												453.974	0.00827					1295.5	0.9887
												454.355	0.00826					1296	0.9893
												454.736	0.00825					1296.5	0.99
												455.117	0.00823					1297	0.9904
												455.498	0.00822					1297.5	0.9907
												455.88	0.00821					1298	0.9909
												456.261	0.0082					1298.5	0.9909
												456.642	0.00818					1299	0.9906
												457.023	0.00817					1299.5	0.99
												457.404	0.00816					1300	0.989
												457.785	0.00815					1300.5	0.9875
												458.167	0.00813					1301	0.9857
												458.548	0.00812					1301.5	0.9834
												458.929	0.00811					1302	0.981
												459.31	0.0081					1302.5	0.9789
												459.691	0.00808					1303	0.9774
												460.072	0.00807					1303.5	0.9766
												460.454	0.00805					1304	0.9764
												460.835	0.00804					1304.5	0.9766
												461.216	0.00802					1305	0.9771
												461.597	0.00801					1305.5	0.9779
												461.978	0.00799					1306	0.9784
												462.359	0.00797					1306.5	0.9786
												462.741	0.00796					1307	0.9784
												463.122	0.00794					1307.5	0.9776
												463.503	0.00792					1308	0.9763
												463.884	0.0079					1308.5	0.9745
												464.265	0.00788					1309	0.9727
												464.646	0.00786					1309.5	0.9713
												465.028	0.00784					1310	0.9706
												465.409	0.00782					1310.5	0.9704
												465.79	0.0078					1311	0.9706
												466.171	0.00778					1311.5	0.9711
												466.552	0.00775					1312	0.9718
												466.933	0.00773					1312.5	0.9722
												467.315	0.00771					1313	0.9723
												467.696	0.00769					1313.5	0.972
												468.077	0.00767					1314	0.9712
												468.458	0.00764					1314.5	0.9702
												468.839	0.00762					1315	0.969
												469.221	0.0076					1315.5	0.9679
												469.602	0.00758					1316	0.9671
												469.983	0.00756					1316.5	0.9667
												470.364	0.00754					1317	0.9663
												470.745	0.00752					1317.5	0.9657
												471.126	0.0075					1318	0.9646
												471.508	0.00748					1318.5	0.963
												471.889	0.00746					1319	0.9609
												472.27	0.00744					1319.5	0.9586
												472.651	0.00742					1320	0.9562
												473.032	0.00741					1320.5	0.9541
												473.413	0.00739					1321	0.9525
												473.795	0.00738					1321.5	0.9513
												474.176	0.00736					1322	0.9505
												474.557	0.00735					1322.5	0.9503
												474.938	0.00734					1323	0.9508
												475.319	0.00732					1323.5	0.9516
												475.7	0.00731					1324	0.9526
												476.082	0.0073					1324.5	0.9534
												476.463	0.00729					1325	0.9538
												476.844	0.00728					1325.5	0.954
												477.225	0.00727					1326	0.9537
												477.606	0.00726					1326.5	0.953
												477.987	0.00725					1327	0.9522
												478.369	0.00724					1327.5	0.9513
												478.75	0.00723					1328	0.9501
												479.131	0.00723					1328.5	0.9486
												479.512	0.00722					1329	0.9472
												479.893	0.00721					1329.5	0.9457
												480.274	0.0072					1330	0.9444
												480.656	0.0072					1330.5	0.9434
												481.037	0.00719					1331	0.9423
												481.418	0.00718					1331.5	0.9414
												481.799	0.00717					1332	0.9407
												482.18	0.00716					1332.5	0.9399
												482.561	0.00716					1333	0.9393
												482.943	0.00715					1333.5	0.9388
												483.324	0.00714					1334	0.9385
												483.705	0.00713					1334.5	0.9383
												484.086	0.00712					1335	0.9381
												484.467	0.00711					1335.5	0.9378
												484.848	0.0071					1336	0.9373
												485.23	0.00709					1336.5	0.9367
												485.611	0.00708					1337	0.9357
												485.992	0.00707					1337.5	0.9342
												486.373	0.00706					1338	0.9324
												486.754	0.00705					1338.5	0.9307
												487.136	0.00704					1339	0.9292
												487.517	0.00702					1339.5	0.9281
												487.898	0.00701					1340	0.9277
												488.279	0.007					1340.5	0.9279
												488.66	0.00699					1341	0.9286
												489.041	0.00698					1341.5	0.9295
												489.423	0.00697					1342	0.9302
												489.804	0.00696					1342.5	0.9311
												490.185	0.00695					1343	0.9319
												490.566	0.00694					1343.5	0.9324
												490.947	0.00693					1344	0.9326
												491.328	0.00692					1344.5	0.9324
												491.71	0.00691					1345	0.9319
												492.091	0.0069					1345.5	0.9312
												492.472	0.00689					1346	0.9301
												492.853	0.00688					1346.5	0.9285
												493.234	0.00687					1347	0.9267
												493.615	0.00687					1347.5	0.9251
												493.997	0.00686					1348	0.9232
												494.378	0.00686					1348.5	0.9213
												494.759	0.00685					1349	0.9194
												495.14	0.00685					1349.5	0.9178
												495.521	0.00684					1350	0.9163
												495.902	0.00684					1350.5	0.9151
												496.284	0.00684					1351	0.914
												496.665	0.00683					1351.5	0.9133
												497.046	0.00683					1352	0.9131
												497.427	0.00683					1352.5	0.9134
												497.808	0.00683					1353	0.9142
												498.189	0.00683					1353.5	0.9152
												498.571	0.00683					1354	0.9164
												498.952	0.00683					1354.5	0.9175
												499.333	0.00683					1355	0.9186
												499.714	0.00683					1355.5	0.9195
												500.095	0.00683					1356	0.9201
												500.476	0.00684					1356.5	0.9205
												500.858	0.00684					1357	0.9203
												501.239	0.00684					1357.5	0.9192
												501.62	0.00684					1358	0.918
												502.001	0.00684					1358.5	0.9167
												502.382	0.00684					1359	0.9156
												502.763	0.00684					1359.5	0.9147
												503.145	0.00685					1360	0.9139
												503.526	0.00685					1360.5	0.9131
												503.907	0.00685					1361	0.9124
												504.288	0.00685					1361.5	0.912
												504.669	0.00685					1362	0.9114
												505.051	0.00342					1362.5	0.911
																		1363	0.9109
																		1363.5	0.9108
																		1364	0.9107
																		1364.5	0.9107
																		1365	0.9108
																		1365.5	0.9109
																		1366	0.911
																		1366.5	0.9109
																		1367	0.9106
																		1367.5	0.9099
																		1368	0.9089
																		1368.5	0.9074
																		1369	0.9061
																		1369.5	0.9053
																		1370	0.9049
																		1370.5	0.905
																		1371	0.9055
																		1371.5	0.9061
																		1372	0.9071
																		1372.5	0.9082
																		1373	0.9089
																		1373.5	0.9095
																		1374	0.9095
																		1374.5	0.909
																		1375	0.9078
																		1375.5	0.9064
																		1376	0.9046
																		1376.5	0.9026
																		1377	0.9009
																		1377.5	0.8993
																		1378	0.8979
																		1378.5	0.8972
																		1379	0.8973
																		1379.5	0.8978
																		1380	0.8989
																		1380.5	0.9
																		1381	0.9009
																		1381.5	0.9015
																		1382	0.9016
																		1382.5	0.9016
																		1383	0.9017
																		1383.5	0.9017
																		1384	0.9013
																		1384.5	0.9007
																		1385	0.8999
																		1385.5	0.8991
																		1386	0.8986
																		1386.5	0.8982
																		1387	0.8973
																		1387.5	0.8966
																		1388	0.8953
																		1388.5	0.8938
																		1389	0.8926
																		1389.5	0.8919
																		1390	0.8911
																		1390.5	0.8903
																		1391	0.8902
																		1391.5	0.8904
																		1392	0.8908
																		1392.5	0.8912
																		1393	0.8909
																		1393.5	0.8901
																		1394	0.8892
																		1394.5	0.888
																		1395	0.8868
																		1395.5	0.8862
																		1396	0.886
																		1396.5	0.8863
																		1397	0.887
																		1397.5	0.8878
																		1398	0.8882
																		1398.5	0.8885
																		1399	0.8881
																		1399.5	0.8867
																		1400	0.8849
																		1400.5	0.883
																		1401	0.8812
																		1401.5	0.8799
																		1402	0.8789
																		1402.5	0.8781
																		1403	0.8777
																		1403.5	0.8772
																		1404	0.8762
																		1404.5	0.8746
																		1405	0.873
																		1405.5	0.8712
																		1406	0.8693
																		1406.5	0.8677
																		1407	0.8665
																		1407.5	0.8656
																		1408	0.8655
																		1408.5	0.8658
																		1409	0.8661
																		1409.5	0.8668
																		1410	0.8673
																		1410.5	0.8673
																		1411	0.8672
																		1411.5	0.8667
																		1412	0.8661
																		1412.5	0.8651
																		1413	0.8634
																		1413.5	0.8615
																		1414	0.8596
																		1414.5	0.8578
																		1415	0.8561
																		1415.5	0.8548
																		1416	0.8539
																		1416.5	0.8526
																		1417	0.8516
																		1417.5	0.8505
																		1418	0.849
																		1418.5	0.8475
																		1419	0.8465
																		1419.5	0.8454
																		1420	0.8445
																		1420.5	0.8441
																		1421	0.8438
																		1421.5	0.8431
																		1422	0.8425
																		1422.5	0.842
																		1423	0.8416
																		1423.5	0.8412
																		1424	0.8402
																		1424.5	0.8388
																		1425	0.838
																		1425.5	0.8373
																		1426	0.8368
																		1426.5	0.8369
																		1427	0.8369
																		1427.5	0.8369
																		1428	0.837
																		1428.5	0.8366
																		1429	0.8363
																		1429.5	0.8358
																		1430	0.835
																		1430.5	0.8335
																		1431	0.8317
																		1431.5	0.83
																		1432	0.8279
																		1432.5	0.8255
																		1433	0.8236
																		1433.5	0.8222
																		1434	0.8213
																		1434.5	0.8209
																		1435	0.8202
																		1435.5	0.8193
																		1436	0.8188
																		1436.5	0.8184
																		1437	0.8175
																		1437.5	0.8167
																		1438	0.816
																		1438.5	0.8152
																		1439	0.8148
																		1439.5	0.8147
																		1440	0.8146
																		1440.5	0.8148
																		1441	0.8148
																		1441.5	0.8144
																		1442	0.8137
																		1442.5	0.8125
																		1443	0.8111
																		1443.5	0.8095
																		1444	0.8076
																		1444.5	0.806
																		1445	0.805
																		1445.5	0.8044
																		1446	0.8036
																		1446.5	0.803
																		1447	0.803
																		1447.5	0.803
																		1448	0.8027
																		1448.5	0.8021
																		1449	0.8008
																		1449.5	0.7994
																		1450	0.7985
																		1450.5	0.7977
																		1451	0.7971
																		1451.5	0.7968
																		1452	0.7965
																		1452.5	0.7957
																		1453	0.795
																		1453.5	0.7944
																		1454	0.7936
																		1454.5	0.7928
																		1455	0.7915
																		1455.5	0.7896
																		1456	0.7885
																		1456.5	0.7874
																		1457	0.7864
																		1457.5	0.7859
																		1458	0.7855
																		1458.5	0.7853
																		1459	0.7847
																		1459.5	0.7843
																		1460	0.7833
																		1460.5	0.7817
																		1461	0.7803
																		1461.5	0.7785
																		1462	0.7767
																		1462.5	0.7756
																		1463	0.7747
																		1463.5	0.7738
																		1464	0.7734
																		1464.5	0.7732
																		1465	0.7734
																		1465.5	0.7736
																		1466	0.7735
																		1466.5	0.7733
																		1467	0.7732
																		1467.5	0.773
																		1468	0.7722
																		1468.5	0.7716
																		1469	0.7714
																		1469.5	0.7708
																		1470	0.7703
																		1470.5	0.7695
																		1471	0.768
																		1471.5	0.7672
																		1472	0.7661
																		1472.5	0.7651
																		1473	0.7641
																		1473.5	0.7629
																		1474	0.7613
																		1474.5	0.759
																		1475	0.7572
																		1475.5	0.7558
																		1476	0.7547
																		1476.5	0.7541
																		1477	0.7532
																		1477.5	0.7521
																		1478	0.752
																		1478.5	0.7517
																		1479	0.7512
																		1479.5	0.7508
																		1480	0.7495
																		1480.5	0.748
																		1481	0.7466
																		1481.5	0.7451
																		1482	0.7441
																		1482.5	0.7437
																		1483	0.7437
																		1483.5	0.7434
																		1484	0.7432
																		1484.5	0.7431
																		1485	0.7424
																		1485.5	0.7418
																		1486	0.7403
																		1486.5	0.7381
																		1487	0.7363
																		1487.5	0.7347
																		1488	0.733
																		1488.5	0.7314
																		1489	0.7308
																		1489.5	0.7303
																		1490	0.7297
																		1490.5	0.7293
																		1491	0.7283
																		1491.5	0.7269
																		1492	0.7259
																		1492.5	0.7249
																		1493	0.7237
																		1493.5	0.7233
																		1494	0.723
																		1494.5	0.7227
																		1495	0.723
																		1495.5	0.7235
																		1496	0.7243
																		1496.5	0.725
																		1497	0.725
																		1497.5	0.7239
																		1498	0.7225
																		1498.5	0.7214
																		1499	0.7197
																		1499.5	0.7184
																		1500	0.7175
																		1500.5	0.7165
																		1501	0.7159
																		1501.5	0.7151
																		1502	0.7146
																		1502.5	0.7145
																		1503	0.7149
																		1503.5	0.715
																		1504	0.7148
																		1504.5	0.7147
																		1505	0.7146
																		1505.5	0.7146
																		1506	0.715
																		1506.5	0.7151
																		1507	0.7151
																		1507.5	0.7155
																		1508	0.7147
																		1508.5	0.7135
																		1509	0.7132
																		1509.5	0.7124
																		1510	0.7111
																		1510.5	0.7095
																		1511	0.7074
																		1511.5	0.7059
																		1512	0.7048
																		1512.5	0.7039
																		1513	0.7034
																		1513.5	0.7037
																		1514	0.7046
																		1514.5	0.7049
																		1515	0.7057
																		1515.5	0.7063
																		1516	0.706
																		1516.5	0.7056
																		1517	0.7053
																		1517.5	0.7048
																		1518	0.7047
																		1518.5	0.7052
																		1519	0.7053
																		1519.5	0.7047
																		1520	0.704
																		1520.5	0.7036
																		1521	0.7028
																		1521.5	0.7019
																		1522	0.7007
																		1522.5	0.6987
																		1523	0.6972
																		1523.5	0.6954
																		1524	0.6938
																		1524.5	0.6935
																		1525	0.6932
																		1525.5	0.6933
																		1526	0.6934
																		1526.5	0.6926
																		1527	0.6918
																		1527.5	0.6909
																		1528	0.6901
																		1528.5	0.6887
																		1529	0.6873
																		1529.5	0.6861
																		1530	0.6847
																		1530.5	0.6842
																		1531	0.6851
																		1531.5	0.6865
																		1532	0.6878
																		1532.5	0.689
																		1533	0.6889
																		1533.5	0.6885
																		1534	0.6879
																		1534.5	0.6866
																		1535	0.6851
																		1535.5	0.6837
																		1536	0.6824
																		1536.5	0.6808
																		1537	0.6795
																		1537.5	0.6781
																		1538	0.6768
																		1538.5	0.6762
																		1539	0.6752
																		1539.5	0.6739
																		1540	0.6732
																		1540.5	0.6723
																		1541	0.6715
																		1541.5	0.6709
																		1542	0.6702
																		1542.5	0.6698
																		1543	0.6697
																		1543.5	0.6695
																		1544	0.6691
																		1544.5	0.6695
																		1545	0.6702
																		1545.5	0.6702
																		1546	0.6697
																		1546.5	0.6694
																		1547	0.6682
																		1547.5	0.6665
																		1548	0.6653
																		1548.5	0.6641
																		1549	0.6635
																		1549.5	0.6634
																		1550	0.6631
																		1550.5	0.6624
																		1551	0.662
																		1551.5	0.6616
																		1552	0.6608
																		1552.5	0.6601
																		1553	0.6589
																		1553.5	0.6573
																		1554	0.6564
																		1554.5	0.6552
																		1555	0.6546
																		1555.5	0.6548
																		1556	0.6547
																		1556.5	0.6541
																		1557	0.6528
																		1557.5	0.6513
																		1558	0.6497
																		1558.5	0.6483
																		1559	0.6475
																		1559.5	0.6467
																		1560	0.6462
																		1560.5	0.6468
																		1561	0.6476
																		1561.5	0.6482
																		1562	0.6493
																		1562.5	0.6497
																		1563	0.6496
																		1563.5	0.6489
																		1564	0.6479
																		1564.5	0.6471
																		1565	0.6462
																		1565.5	0.6445
																		1566	0.6423
																		1566.5	0.6404
																		1567	0.6388
																		1567.5	0.6372
																		1568	0.6364
																		1568.5	0.6355
																		1569	0.6345
																		1569.5	0.6341
																		1570	0.6332
																		1570.5	0.6324
																		1571	0.6323
																		1571.5	0.6325
																		1572	0.6321
																		1572.5	0.6317
																		1573	0.6316
																		1573.5	0.6318
																		1574	0.6321
																		1574.5	0.6328
																		1575	0.633
																		1575.5	0.6323
																		1576	0.6318
																		1576.5	0.6306
																		1577	0.6288
																		1577.5	0.6274
																		1578	0.6258
																		1578.5	0.6242
																		1579	0.623
																		1579.5	0.6219
																		1580	0.6214
																		1580.5	0.6214
																		1581	0.6216
																		1581.5	0.6214
																		1582	0.6211
																		1582.5	0.6207
																		1583	0.6198
																		1583.5	0.6189
																		1584	0.6177
																		1584.5	0.6166
																		1585	0.6161
																		1585.5	0.6152
																		1586	0.6144
																		1586.5	0.6144
																		1587	0.6151
																		1587.5	0.615
																		1588	0.6144
																		1588.5	0.6142
																		1589	0.614
																		1589.5	0.6136
																		1590	0.6135
																		1590.5	0.6135
																		1591	0.6133
																		1591.5	0.6137
																		1592	0.6136
																		1592.5	0.6131
																		1593	0.6125
																		1593.5	0.6114
																		1594	0.61
																		1594.5	0.6083
																		1595	0.6061
																		1595.5	0.604
																		1596	0.6021
																		1596.5	0.6003
																		1597	0.5985
																		1597.5	0.5975
																		1598	0.5969
																		1598.5	0.596
																		1599	0.5951
																		1599.5	0.594
																		1600	0.5928
																		1600.5	0.5919
																		1601	0.5919
																		1601.5	0.592
																		1602	0.5925
																		1602.5	0.5934
																		1603	0.5941
																		1603.5	0.5947
																		1604	0.5953
																		1604.5	0.5956
																		1605	0.5951
																		1605.5	0.5943
																		1606	0.5926
																		1606.5	0.5905
																		1607	0.5893
																		1607.5	0.5878
																		1608	0.5861
																		1608.5	0.5847
																		1609	0.5832
																		1609.5	0.5817
																		1610	0.5804
																		1610.5	0.5792
																		1611	0.5783
																		1611.5	0.5777
																		1612	0.5769
																		1612.5	0.5756
																		1613	0.5746
																		1613.5	0.5738
																		1614	0.5731
																		1614.5	0.5726
																		1615	0.5723
																		1615.5	0.5719
																		1616	0.5717
																		1616.5	0.5721
																		1617	0.5724
																		1617.5	0.5729
																		1618	0.5732
																		1618.5	0.5729
																		1619	0.5718
																		1619.5	0.5708
																		1620	0.5701
																		1620.5	0.5689
																		1621	0.5678
																		1621.5	0.5663
																		1622	0.5645
																		1622.5	0.563
																		1623	0.5614
																		1623.5	0.5598
																		1624	0.5584
																		1624.5	0.5565
																		1625	0.5547
																		1625.5	0.5531
																		1626	0.5516
																		1626.5	0.5507
																		1627	0.5506
																		1627.5	0.5506
																		1628	0.5504
																		1628.5	0.5504
																		1629	0.5509
																		1629.5	0.5511
																		1630	0.551
																		1630.5	0.5513
																		1631	0.5509
																		1631.5	0.5503
																		1632	0.5495
																		1632.5	0.5483
																		1633	0.5473
																		1633.5	0.5463
																		1634	0.5449
																		1634.5	0.5432
																		1635	0.5418
																		1635.5	0.5407
																		1636	0.5396
																		1636.5	0.5389
																		1637	0.5382
																		1637.5	0.537
																		1638	0.5363
																		1638.5	0.5352
																		1639	0.5339
																		1639.5	0.5326
																		1640	0.5315
																		1640.5	0.5304
																		1641	0.5292
																		1641.5	0.5282
																		1642	0.5273
																		1642.5	0.5269
																		1643	0.5268
																		1643.5	0.527
																		1644	0.5272
																		1644.5	0.5278
																		1645	0.5277
																		1645.5	0.5271
																		1646	0.5265
																		1646.5	0.5256
																		1647	0.5252
																		1647.5	0.5247
																		1648	0.5241
																		1648.5	0.5235
																		1649	0.5228
																		1649.5	0.522
																		1650	0.5209
																		1650.5	0.5199
																		1651	0.5188
																		1651.5	0.5175
																		1652	0.5161
																		1652.5	0.5146
																		1653	0.5133
																		1653.5	0.5125
																		1654	0.5117
																		1654.5	0.5111
																		1655	0.5106
																		1655.5	0.5101
																		1656	0.5097
																		1656.5	0.5098
																		1657	0.5103
																		1657.5	0.5111
																		1658	0.5122
																		1658.5	0.5133
																		1659	0.5142
																		1659.5	0.5145
																		1660	0.5149
																		1660.5	0.5144
																		1661	0.5132
																		1661.5	0.5115
																		1662	0.5095
																		1662.5	0.5076
																		1663	0.5056
																		1663.5	0.5037
																		1664	0.502
																		1664.5	0.5006
																		1665	0.4992
																		1665.5	0.498
																		1666	0.4972
																		1666.5	0.4968
																		1667	0.4962
																		1667.5	0.4957
																		1668	0.4951
																		1668.5	0.4948
																		1669	0.4949
																		1669.5	0.4953
																		1670	0.4954
																		1670.5	0.4955
																		1671	0.4955
																		1671.5	0.4955
																		1672	0.4956
																		1672.5	0.496
																		1673	0.4968
																		1673.5	0.4972
																		1674	0.4974
																		1674.5	0.4974
																		1675	0.497
																		1675.5	0.4965
																		1676	0.4955
																		1676.5	0.4943
																		1677	0.4928
																		1677.5	0.491
																		1678	0.4893
																		1678.5	0.4876
																		1679	0.4863
																		1679.5	0.4853
																		1680	0.4844
																		1680.5	0.4837
																		1681	0.4829
																		1681.5	0.4821
																		1682	0.4817
																		1682.5	0.4815
																		1683	0.4814
																		1683.5	0.4814
																		1684	0.4815
																		1684.5	0.4818
																		1685	0.4821
																		1685.5	0.4824
																		1686	0.483
																		1686.5	0.4833
																		1687	0.4835
																		1687.5	0.4834
																		1688	0.4831
																		1688.5	0.4827
																		1689	0.4821
																		1689.5	0.4815
																		1690	0.4806
																		1690.5	0.4795
																		1691	0.4783
																		1691.5	0.477
																		1692	0.4757
																		1692.5	0.4742
																		1693	0.4728
																		1693.5	0.4713
																		1694	0.4698
																		1694.5	0.4684
																		1695	0.4672
																		1695.5	0.4663
																		1696	0.4657
																		1696.5	0.4653
																		1697	0.4651
																		1697.5	0.4651
																		1698	0.4653
																		1698.5	0.4657
																		1699	0.4664
[truncated: 1,601 more rows]
